# Supplementary material for: Six new species of Arthrinium from Europe and notes about A.caricicola and other species found in Carex spp. hosts
Source: MycoKeys. 2019 Mar 12;49:15–48. doi: 10.3897/mycokeys.49.32115 (PMC6424953; doi:10.3897/mycokeys.49.32115)
Supplement: XML Treatment for Arthrinium balearicum [file mycokeys.49.32115-treatment1.xml]

<!DOCTYPE tp:taxon-treatment
  PUBLIC "-//TaxonX//DTD Taxonomic Treatment Publishing DTD v0 20100105//EN" "tax-treatment-NSO.dtd">
<tp:taxon-treatment xmlns:tp="http://www.plazi.org/taxpub"><tp:treatment-meta><kwd-group><label>Taxon classification</label><kwd><named-content xmlns:xlink="http://www.w3.org/1999/xlink" content-type="kingdom">Fungi</named-content></kwd><kwd><named-content xmlns:xlink="http://www.w3.org/1999/xlink" content-type="order">Xylariales</named-content></kwd><kwd><named-content xmlns:xlink="http://www.w3.org/1999/xlink" content-type="family">Apiosporaceae</named-content></kwd></kwd-group><mixed-citation publication-type="journal"><person-group><name><surname>Pintos</surname><given-names>Ángel</given-names></name><name><surname>Alvarado</surname><given-names>Pablo</given-names></name><name><surname>Planas</surname><given-names>Juan</given-names></name><name><surname>Jarling</surname><given-names>Rene</given-names></name></person-group><article-title>Six new species of <italic><tp:taxon-name><tp:taxon-name-part taxon-name-part-type="genus" reg="Arthrinium">Arthrinium</tp:taxon-name-part></tp:taxon-name></italic> from Europe and notes about <italic><tp:taxon-name><tp:taxon-name-part taxon-name-part-type="genus" reg="Arthrinium">A.</tp:taxon-name-part><tp:taxon-name-part taxon-name-part-type="species" reg="caricicola">caricicola</tp:taxon-name-part></tp:taxon-name></italic> and other species found in <italic><tp:taxon-name><tp:taxon-name-part taxon-name-part-type="genus" reg="Carex">Carex</tp:taxon-name-part></tp:taxon-name></italic> spp. hosts</article-title><source>MycoKeys</source><day>12</day><month>3</month><year>2019</year><volume>49</volume><fpage>15</fpage><lpage>48</lpage><pub-id pub-id-type="doi">10.3897/mycokeys.49.32115</pub-id></mixed-citation></tp:treatment-meta><tp:nomenclature><tp:taxon-name>
              <tp:taxon-name-part taxon-name-part-type="genus" reg="Arthrinium">Arthrinium</tp:taxon-name-part>
              <tp:taxon-name-part taxon-name-part-type="species" reg="balearicum">balearicum</tp:taxon-name-part>
              <object-id xmlns:xlink="http://www.w3.org/1999/xlink" content-type="mycobank" xlink:type="simple">828866</object-id>
            </tp:taxon-name><tp:taxon-authority>Pintos &amp; P. Alvarado</tp:taxon-authority><tp:taxon-status xmlns:xlink="http://www.w3.org/1999/xlink" xlink:type="simple">sp. nov.</tp:taxon-status><xref ref-type="fig" rid="F3">Fig. 3</xref></tp:nomenclature><tp:treatment-sec sec-type="etymology" id="SECID0EZAAK"><title>Etymology.</title><p>Refers to the Balearic Islands (Spain), where the holotype was found.</p></tp:treatment-sec><tp:treatment-sec sec-type="diagnosis" id="SECID0E5AAK"><title>Diagnosis.</title><p>Sexual morph: <italic>Stromata</italic> forming black, linear, confluent raised areas on host surface, with the longer axis broken at the apex, (500–)600–1500(–2000) µm × (200–)320–450(–500) µm (<italic>n</italic> = 20). <italic>Ascomata</italic> globose to subglobose, with flattened base, blackish brown, (120–) 140–180 (–200) µm in diameter (<italic>n</italic> = 30). <italic>Peridium</italic> 8–15 µm thick, consisting of 4–5 layers of cells arranged in <italic>textura angularis</italic>, externally dark brown, hyaline in the inner part. <italic>Ostiole</italic> single, central, 30–60 µm in diameter, with a periphysate channel 20–30 µm long. <italic>Peryphises</italic> broad, colourless. <italic>Hamathecium</italic> composed of dense hypha-like, broad septate paraphyses, deliquescing early, 4–6 µm thick. <italic>Asci</italic> 8-spored, unitunicate, clavate, broadly cylindrical, with an inconspicuous pedicel, rounded apex, thin-walled, without an apical apparatus, measuring (77–)80–98(–105) × (14–)15–19(–21) µm (<italic>n</italic> = 22). <italic>Ascospores</italic> 1–3-seriate, hyaline, apiospore smooth-walled, fusiform, elliptical, reniform, straight or curved, bicellular, wider at the center of the longest cell, measuring (23–)26–30(–32) × (7–)9–10(–12) µm (<italic>n</italic> = 35), basal cell 3–6 µm long, sometimes containing a droplet. Asexual morph: not observed. Culture characteristics: colonies flat spreading on <abbrev xmlns:xlink="http://www.w3.org/1999/xlink" xlink:title="malt extract agar" id="ABBRID0ENCAK" xlink:type="simple">MEA</abbrev> 2%, with moderate aerial mycelium, reverse withish.</p></tp:treatment-sec><tp:treatment-sec sec-type="material" id="SECID0ERCAK"><title>Type.</title><p>Spain: Balearic Islands: Mallorca, Llucmajor, on undetermined <tp:taxon-name><tp:taxon-name-part taxon-name-part-type="family">Poaceae</tp:taxon-name-part></tp:taxon-name>, 24 Jan. 2018, <italic>A. Pintos</italic> (MA-Fungi 91723 holotype, <ext-link xmlns:xlink="http://www.w3.org/1999/xlink" ext-link-type="gen" xlink:href="AP24118" xlink:type="simple">AP24118</ext-link> isotype, <abbrev xmlns:xlink="http://www.w3.org/1999/xlink" xlink:title="CBS-KNAW Fungal Biodiversity Centre, Utrecht, The Netherlands" id="ABBRID0EDDAK" xlink:type="simple">CBS</abbrev> 145129 ex-type culture).</p></tp:treatment-sec><tp:treatment-sec sec-type="notes" id="SECID0EHDAK"><title>Notes.</title><p><italic><tp:taxon-name><tp:taxon-name-part taxon-name-part-type="genus" reg="Arthrinium">Arthrinium</tp:taxon-name-part><tp:taxon-name-part taxon-name-part-type="species" reg="balearicum">balearicum</tp:taxon-name-part></tp:taxon-name></italic> is related with <italic><tp:taxon-name><tp:taxon-name-part taxon-name-part-type="genus" reg="Arthrinium">A.</tp:taxon-name-part><tp:taxon-name-part taxon-name-part-type="species" reg="descalsii">descalsii</tp:taxon-name-part></tp:taxon-name></italic>, but has some genetic differences with this species having only 93% (482/518 bp) of its ITS rDNA, 99% (821/823 bp) of 28S rDNA, 97% (688/707 bp) of tef1, and 98% (406/413 bp) of <abbrev xmlns:xlink="http://www.w3.org/1999/xlink" xlink:title="β-tubulin" id="ABBRID0EDEAK" xlink:type="simple">tub2</abbrev> similar. It is also phylogenetically close to <italic><tp:taxon-name><tp:taxon-name-part taxon-name-part-type="genus" reg="Arthrinium">A.</tp:taxon-name-part><tp:taxon-name-part taxon-name-part-type="species" reg="phragmitis">phragmitis</tp:taxon-name-part></tp:taxon-name></italic>, a species with a similar ascospore size, (23–)26–30(–32) × (7–)9–10(–12) µm in <italic><tp:taxon-name><tp:taxon-name-part taxon-name-part-type="genus" reg="Arthrinium">A.</tp:taxon-name-part><tp:taxon-name-part taxon-name-part-type="species" reg="balearicum">balearicum</tp:taxon-name-part></tp:taxon-name></italic> and (22–)23–28(–30) µm × (6–)7–9(–10) µm in <italic><tp:taxon-name><tp:taxon-name-part taxon-name-part-type="genus" reg="Arthrinium">A.</tp:taxon-name-part><tp:taxon-name-part taxon-name-part-type="species" reg="phragmitis">phragmitis</tp:taxon-name-part></tp:taxon-name></italic>. Unfortunately, the asexual morph of <italic><tp:taxon-name><tp:taxon-name-part taxon-name-part-type="genus" reg="Arthrinium">A.</tp:taxon-name-part><tp:taxon-name-part taxon-name-part-type="species" reg="balearicum">balearicum</tp:taxon-name-part></tp:taxon-name></italic> could not be studied to compare it with that of <italic><tp:taxon-name><tp:taxon-name-part taxon-name-part-type="genus" reg="Arthrinium">A.</tp:taxon-name-part><tp:taxon-name-part taxon-name-part-type="species" reg="phragmitis">phragmitis</tp:taxon-name-part></tp:taxon-name></italic>.</p><fig id="F3" position="float" orientation="portrait"><label>Figure 3.</label><caption><p><italic><tp:taxon-name><tp:taxon-name-part taxon-name-part-type="genus" reg="Arthrinium">A.</tp:taxon-name-part><tp:taxon-name-part taxon-name-part-type="species" reg="balearicum">balearicum</tp:taxon-name-part></tp:taxon-name></italic><bold>A</bold> stromata on host; <bold>B</bold> asci <bold>C–F</bold> ascospores <bold>G</bold> colony on <abbrev xmlns:xlink="http://www.w3.org/1999/xlink" xlink:title="malt extract agar" id="ABBRID0EZGAK" xlink:type="simple">MEA</abbrev>. Scale bars: 200 µm (<bold>A</bold>); 20 µm (<bold>B</bold>); 5 µm (<bold>C–F</bold>).</p></caption><graphic xmlns:xlink="http://www.w3.org/1999/xlink" xlink:href="mycokeys-49-015-g003.jpg" position="float" orientation="portrait" xlink:type="simple" id="oo_273945.jpg"/></fig></tp:treatment-sec></tp:taxon-treatment>
