# Supplementary material for: Six new species of Arthrinium from Europe and notes about A.caricicola and other species found in Carex spp. hosts
Source: MycoKeys. 2019 Mar 12;49:15–48. doi: 10.3897/mycokeys.49.32115 (PMC6424953; doi:10.3897/mycokeys.49.32115)
Supplement: XML Treatment for Arthrinium caricicola [file mycokeys.49.32115-treatment2.xml]

<!DOCTYPE tp:taxon-treatment
  PUBLIC "-//TaxonX//DTD Taxonomic Treatment Publishing DTD v0 20100105//EN" "tax-treatment-NSO.dtd">
<tp:taxon-treatment xmlns:tp="http://www.plazi.org/taxpub"><tp:treatment-meta><kwd-group><label>Taxon classification</label><kwd><named-content xmlns:xlink="http://www.w3.org/1999/xlink" content-type="kingdom">Fungi</named-content></kwd><kwd><named-content xmlns:xlink="http://www.w3.org/1999/xlink" content-type="order">Xylariales</named-content></kwd><kwd><named-content xmlns:xlink="http://www.w3.org/1999/xlink" content-type="family">Apiosporaceae</named-content></kwd></kwd-group><mixed-citation publication-type="journal"><person-group><name><surname>Pintos</surname><given-names>Ángel</given-names></name><name><surname>Alvarado</surname><given-names>Pablo</given-names></name><name><surname>Planas</surname><given-names>Juan</given-names></name><name><surname>Jarling</surname><given-names>Rene</given-names></name></person-group><article-title>Six new species of <italic><tp:taxon-name><tp:taxon-name-part taxon-name-part-type="genus" reg="Arthrinium">Arthrinium</tp:taxon-name-part></tp:taxon-name></italic> from Europe and notes about <italic><tp:taxon-name><tp:taxon-name-part taxon-name-part-type="genus" reg="Arthrinium">A.</tp:taxon-name-part><tp:taxon-name-part taxon-name-part-type="species" reg="caricicola">caricicola</tp:taxon-name-part></tp:taxon-name></italic> and other species found in <italic><tp:taxon-name><tp:taxon-name-part taxon-name-part-type="genus" reg="Carex">Carex</tp:taxon-name-part></tp:taxon-name></italic> spp. hosts</article-title><source>MycoKeys</source><day>12</day><month>3</month><year>2019</year><volume>49</volume><fpage>15</fpage><lpage>48</lpage><pub-id pub-id-type="doi">10.3897/mycokeys.49.32115</pub-id></mixed-citation></tp:treatment-meta><tp:nomenclature><tp:taxon-name>
              <tp:taxon-name-part taxon-name-part-type="genus" reg="Arthrinium">Arthrinium</tp:taxon-name-part>
              <tp:taxon-name-part taxon-name-part-type="species" reg="caricicola">caricicola</tp:taxon-name-part>
            </tp:taxon-name><tp:taxon-authority>Kunze &amp; J.C. Schmidt, Mykologische Hefte (Leipzig) 1: 9 (1817)</tp:taxon-authority><xref ref-type="fig" rid="F4">Fig. 4</xref></tp:nomenclature><tp:treatment-sec sec-type="description" id="SECID0EQIAK"><title>Description.</title><p>Asexual morph: <italic>colonies</italic> on the host punctiform, pulvinate, 140–400 µm in diameter, blackish brown. <italic>Mycelium</italic> formed by hyaline smooth, branched hyphae, 2–5 µm in diameter. <italic>Conidiophore mother cells</italic> arising from a superficial or erumpent mycelial mat, subspherical to lageniform in shape, hyaline with brown pigments at the base, measuring (4–)5–7(–8) × (8–)9–11(–12) µm (<italic>n</italic> = 45). <italic>Conidiophores</italic> erect or ascending, simple, straight or flexuous, cylindrical, smooth-walled, colourless excepting for the thick, brown to dark brown, transversal septa, 15–100 × 3–5 µm (<italic>n</italic> = 50). <italic>Conidia</italic> fusiform or broadly spindle-shaped, smooth-walled, broader at the middle, tapering towards the narrowly rounded ends, dark brown with a hyaline rim, (37–)44–51(–55) µm in frontal view, (8–)9–11(–12) µm in side view (<italic>n</italic> = 50). <italic>Sterile cells</italic> smaller, 15–19 × 10–13 µm, and paler than conidia, bicuspidate or irregularly lobed. <italic>Culture characteristics</italic>: flat colonies spreading on <abbrev xmlns:xlink="http://www.w3.org/1999/xlink" xlink:title="malt extract agar" id="ABBRID0EKJAK" xlink:type="simple">MEA</abbrev> 2%, with moderately abundant, white cottony aerial mycelium, reverse whitish too, circular in shape with irregular edge.</p></tp:treatment-sec><tp:treatment-sec sec-type="notes" id="SECID0EOJAK"><title>Notes.</title><p>The conidia of <italic><tp:taxon-name><tp:taxon-name-part taxon-name-part-type="genus" reg="Arthrinium">A.</tp:taxon-name-part><tp:taxon-name-part taxon-name-part-type="species" reg="caricicola">caricicola</tp:taxon-name-part></tp:taxon-name></italic> and <italic><tp:taxon-name><tp:taxon-name-part taxon-name-part-type="genus" reg="Arthrinium">A.</tp:taxon-name-part><tp:taxon-name-part taxon-name-part-type="species" reg="japonicum">japonicum</tp:taxon-name-part></tp:taxon-name></italic> have a similar fusiform shape and length, but differ in width ((8–)9–11(–12) µm vs 12–16(–20) µm). Conidia of <italic><tp:taxon-name><tp:taxon-name-part taxon-name-part-type="genus" reg="Arthrinium">A.</tp:taxon-name-part><tp:taxon-name-part taxon-name-part-type="species" reg="mytilimorphum">mytilimorphum</tp:taxon-name-part></tp:taxon-name></italic> have also a similar shape, but turns out shorter and thinner (20–30 × 6–8.5 µm). The morphological characters of the syntype of <italic><tp:taxon-name><tp:taxon-name-part taxon-name-part-type="genus" reg="Arthrinium">A.</tp:taxon-name-part><tp:taxon-name-part taxon-name-part-type="species" reg="caricicola">caricicola</tp:taxon-name-part></tp:taxon-name></italic> deposited by Fries in the Herbarium of Uppsala University as Fung. Scleromyc. Suecici, fully match the specimen collected in this study. The closely related species <italic><tp:taxon-name><tp:taxon-name-part taxon-name-part-type="genus" reg="Arthrinium">A.</tp:taxon-name-part><tp:taxon-name-part taxon-name-part-type="species" reg="sporophleum">sporophleum</tp:taxon-name-part></tp:taxon-name></italic> has very different lemon-shaped conidia, while those of <tp:taxon-name><tp:taxon-name-part taxon-name-part-type="genus" reg="Arthrinium">A.</tp:taxon-name-part><tp:taxon-name-part taxon-name-part-type="species" reg="curvatum">curvatum</tp:taxon-name-part><tp:taxon-name-part taxon-name-part-type="infraspecific-rank">var.</tp:taxon-name-part><tp:taxon-name-part taxon-name-part-type="variety" reg="minus">minus</tp:taxon-name-part></tp:taxon-name> are curved, and those of <italic><tp:taxon-name><tp:taxon-name-part taxon-name-part-type="genus" reg="Arthrinium">A.</tp:taxon-name-part><tp:taxon-name-part taxon-name-part-type="species" reg="puccinioides">puccinioides</tp:taxon-name-part></tp:taxon-name></italic> are polygonal.</p></tp:treatment-sec><tp:treatment-sec sec-type="material" id="SECID0EHMAK"><title>Specimens examined.</title><p>Germany: <italic>Brandenburg</italic>: south of Liberose, on dead leaves of <italic><tp:taxon-name><tp:taxon-name-part taxon-name-part-type="genus" reg="Carex">Carex</tp:taxon-name-part><tp:taxon-name-part taxon-name-part-type="species" reg="ericetorum">ericetorum</tp:taxon-name-part></tp:taxon-name></italic>, 14 May 2018, <italic>R. Jarling</italic> (MA-Fungi 91725).</p><fig id="F4" position="float" orientation="portrait"><label>Figure 4.</label><caption><p><italic><tp:taxon-name><tp:taxon-name-part taxon-name-part-type="genus" reg="Arthrinium">A.</tp:taxon-name-part><tp:taxon-name-part taxon-name-part-type="species" reg="caricicola">caricicola</tp:taxon-name-part></tp:taxon-name></italic><bold>A</bold> colony on host <bold>B</bold> colony on <abbrev xmlns:xlink="http://www.w3.org/1999/xlink" xlink:title="malt extract agar" id="ABBRID0EYNAK" xlink:type="simple">MEA</abbrev><bold>C</bold> conidiophore mother cell <bold>D, E</bold> conidiophore mother cell, conidiophore bearing conidia, conidia <bold>F–H</bold> conidia <bold>I</bold> conidia with scar <bold>J</bold> lobate sterile cells. Scale bars: 200 µm (<bold>A</bold>); 5 µm (<bold>C–I</bold>); 10 µm (<bold>J</bold>). <bold>K</bold><italic><tp:taxon-name><tp:taxon-name-part taxon-name-part-type="genus" reg="Arthrinium">A.</tp:taxon-name-part><tp:taxon-name-part taxon-name-part-type="species" reg="caricicola">caricicola</tp:taxon-name-part></tp:taxon-name></italic> syntype, colonies on host; <bold>L, M</bold> conidia.</p></caption><graphic xmlns:xlink="http://www.w3.org/1999/xlink" xlink:href="mycokeys-49-015-g004.jpg" position="float" orientation="portrait" xlink:type="simple" id="oo_273946.jpg"/></fig></tp:treatment-sec></tp:taxon-treatment>
