# Supplementary material for: Six new species of Arthrinium from Europe and notes about A.caricicola and other species found in Carex spp. hosts
Source: MycoKeys. 2019 Mar 12;49:15–48. doi: 10.3897/mycokeys.49.32115 (PMC6424953; doi:10.3897/mycokeys.49.32115)
Supplement: XML Treatment for Arthrinium curvatum var. minus [file mycokeys.49.32115-treatment3.xml]

<!DOCTYPE tp:taxon-treatment
  PUBLIC "-//TaxonX//DTD Taxonomic Treatment Publishing DTD v0 20100105//EN" "tax-treatment-NSO.dtd">
<tp:taxon-treatment xmlns:tp="http://www.plazi.org/taxpub"><tp:treatment-meta><kwd-group><label>Taxon classification</label><kwd><named-content xmlns:xlink="http://www.w3.org/1999/xlink" content-type="kingdom">Fungi</named-content></kwd><kwd><named-content xmlns:xlink="http://www.w3.org/1999/xlink" content-type="order">Xylariales</named-content></kwd><kwd><named-content xmlns:xlink="http://www.w3.org/1999/xlink" content-type="family">Apiosporaceae</named-content></kwd></kwd-group><mixed-citation publication-type="journal"><person-group><name><surname>Pintos</surname><given-names>Ángel</given-names></name><name><surname>Alvarado</surname><given-names>Pablo</given-names></name><name><surname>Planas</surname><given-names>Juan</given-names></name><name><surname>Jarling</surname><given-names>Rene</given-names></name></person-group><article-title>Six new species of <italic><tp:taxon-name><tp:taxon-name-part taxon-name-part-type="genus" reg="Arthrinium">Arthrinium</tp:taxon-name-part></tp:taxon-name></italic> from Europe and notes about <italic><tp:taxon-name><tp:taxon-name-part taxon-name-part-type="genus" reg="Arthrinium">A.</tp:taxon-name-part><tp:taxon-name-part taxon-name-part-type="species" reg="caricicola">caricicola</tp:taxon-name-part></tp:taxon-name></italic> and other species found in <italic><tp:taxon-name><tp:taxon-name-part taxon-name-part-type="genus" reg="Carex">Carex</tp:taxon-name-part></tp:taxon-name></italic> spp. hosts</article-title><source>MycoKeys</source><day>12</day><month>3</month><year>2019</year><volume>49</volume><fpage>15</fpage><lpage>48</lpage><pub-id pub-id-type="doi">10.3897/mycokeys.49.32115</pub-id></mixed-citation></tp:treatment-meta><tp:nomenclature><tp:taxon-name>
              <tp:taxon-name-part taxon-name-part-type="genus" reg="Arthrinium">Arthrinium</tp:taxon-name-part>
              <tp:taxon-name-part taxon-name-part-type="species" reg="curvatum">curvatum</tp:taxon-name-part>
              <tp:taxon-name-part taxon-name-part-type="infraspecific-rank">var.</tp:taxon-name-part>
              <tp:taxon-name-part taxon-name-part-type="variety" reg="minus">minus</tp:taxon-name-part>
            </tp:taxon-name><tp:taxon-authority>M.B. Ellis, Trans. Brit. Mycol. Soc. 34: 501 (1951)</tp:taxon-authority><xref ref-type="fig" rid="F5">Fig. 5</xref><tp:nomenclature-citation-list><tp:nomenclature-citation><tp:taxon-name>
                  <tp:taxon-name-part taxon-name-part-type="genus" reg="Physalospora">Physalospora</tp:taxon-name-part>
                  <tp:taxon-name-part taxon-name-part-type="species" reg="scirpi">scirpi</tp:taxon-name-part>
                </tp:taxon-name><comment>Arx, Gen. Fungi Sporul. Cult. (Lehr): 116 (1970).</comment></tp:nomenclature-citation><tp:nomenclature-citation><tp:taxon-name>
                  <tp:taxon-name-part taxon-name-part-type="genus" reg="Pseudoguignardia">Pseudoguignardia</tp:taxon-name-part>
                  <tp:taxon-name-part taxon-name-part-type="species" reg="scirpi">scirpi</tp:taxon-name-part>
                </tp:taxon-name><comment>Gutner, Mater. Mikol. Fitopat. Ross. 6(1): 311 (1927).</comment></tp:nomenclature-citation></tp:nomenclature-citation-list></tp:nomenclature><tp:treatment-sec sec-type="description" id="SECID0EORAK"><title>Description.</title><p>Asexual morph: <italic>Colonies</italic> are compact, round, dark to black, 80–320 in diameter. <italic>Mycelium</italic> is composed of hyaline to pale brown smooth hyphae 2–7 µm in diameter. <italic>Conidiophore mother cells</italic> spherical to lageniform, hyaline with brown pigments at the base, measuring (4–)5–7(–8) × (4–)5–6(–7) µm (<italic>n</italic> = 30). <italic>Conidiophores</italic> cylindrical unbranched, straight or flexuous, hyaline and smooth walled, with a single brown transversal septa, measuring 30–100 × 2–4 µm. (<italic>n</italic> = 30). <italic>Conidiogenous cells</italic> cylindrical 1–1.5 × 1–1.5 µm (<italic>n</italic> = 20). <italic>Conidia</italic> borne along the sides of conidiophores, curved, rounded at the ends, brown, with a hyaline germ slit and a clearly visible scar, (8–)9–10(–11) µm long in frontal view, (5–)6–7(–8) µm in side view (<italic>n</italic> = 30). <italic>Sterile cells</italic> rounded, paler than conidia. <italic>Culture characteristics</italic> flat colonies spreading on <abbrev xmlns:xlink="http://www.w3.org/1999/xlink" xlink:title="malt extract agar" id="ABBRID0EMSAK" xlink:type="simple">MEA</abbrev> 2% with moderate aerial mycelium, reverse withish.</p></tp:treatment-sec><tp:treatment-sec sec-type="notes" id="SECID0EQSAK"><title>Notes.</title><p><tp:taxon-name><tp:taxon-name-part taxon-name-part-type="genus" reg="Arthrinium">Arthrinium</tp:taxon-name-part><tp:taxon-name-part taxon-name-part-type="species" reg="curvatum">curvatum</tp:taxon-name-part><tp:taxon-name-part taxon-name-part-type="infraspecific-rank">var.</tp:taxon-name-part><tp:taxon-name-part taxon-name-part-type="variety" reg="minus">minus</tp:taxon-name-part></tp:taxon-name> can be confused with <tp:taxon-name><tp:taxon-name-part taxon-name-part-type="genus" reg="Arthrinium">A.</tp:taxon-name-part><tp:taxon-name-part taxon-name-part-type="species" reg="curvatum">curvatum</tp:taxon-name-part><tp:taxon-name-part taxon-name-part-type="infraspecific-rank">var.</tp:taxon-name-part><tp:taxon-name-part taxon-name-part-type="variety" reg="curvatum">curvatum</tp:taxon-name-part></tp:taxon-name> , but conidia of var. <tp:taxon-name><tp:taxon-name-part taxon-name-part-type="genus" reg="Arthrinium"/><tp:taxon-name-part taxon-name-part-type="species" reg="curvatum"/><tp:taxon-name-part taxon-name-part-type="variety" reg="minus">minus</tp:taxon-name-part></tp:taxon-name> measure (8–)9–10(–11) × (5–)6–7(–8) µm, while those of <tp:taxon-name><tp:taxon-name-part taxon-name-part-type="genus" reg="Arthrinium">A.</tp:taxon-name-part><tp:taxon-name-part taxon-name-part-type="species" reg="curvatum">curvatum</tp:taxon-name-part><tp:taxon-name-part taxon-name-part-type="infraspecific-rank">var.</tp:taxon-name-part><tp:taxon-name-part taxon-name-part-type="variety" reg="curvatum">curvatum</tp:taxon-name-part></tp:taxon-name> measure 11–15 × 6–8 µm. Gutner (1927) described <italic><tp:taxon-name><tp:taxon-name-part taxon-name-part-type="genus" reg="Pseudoguignardia">Pseudoguignardia</tp:taxon-name-part><tp:taxon-name-part taxon-name-part-type="species" reg="scirpi">scirpi</tp:taxon-name-part></tp:taxon-name></italic>, a sexual morph of <italic><tp:taxon-name><tp:taxon-name-part taxon-name-part-type="genus" reg="Arthrinium">A.</tp:taxon-name-part><tp:taxon-name-part taxon-name-part-type="species" reg="curvatum">curvatum</tp:taxon-name-part></tp:taxon-name></italic>, later combined as <italic><tp:taxon-name><tp:taxon-name-part taxon-name-part-type="genus" reg="Physalospora">Physalospora</tp:taxon-name-part><tp:taxon-name-part taxon-name-part-type="species" reg="scirpi">scirpi</tp:taxon-name-part></tp:taxon-name></italic> (<xref ref-type="bibr" rid="B2">Arx 1970</xref>). <tp:taxon-name><tp:taxon-name-part taxon-name-part-type="genus" reg="Arthrinium">Arthrinium</tp:taxon-name-part><tp:taxon-name-part taxon-name-part-type="species" reg="curvatum">curvatum</tp:taxon-name-part><tp:taxon-name-part taxon-name-part-type="infraspecific-rank">var.</tp:taxon-name-part><tp:taxon-name-part taxon-name-part-type="variety" reg="minus">minus</tp:taxon-name-part></tp:taxon-name> is closely related with <italic><tp:taxon-name><tp:taxon-name-part taxon-name-part-type="genus" reg="Arthrinium">A.</tp:taxon-name-part><tp:taxon-name-part taxon-name-part-type="species" reg="sporophleum">sporophleum</tp:taxon-name-part></tp:taxon-name></italic> (with lemon-shaped conidia) and <italic><tp:taxon-name><tp:taxon-name-part taxon-name-part-type="genus" reg="Arthrinium">A.</tp:taxon-name-part><tp:taxon-name-part taxon-name-part-type="species" reg="japonicum">japonicum</tp:taxon-name-part></tp:taxon-name></italic> (with larger fusiform conidia) and to a lesser extent also with <italic><tp:taxon-name><tp:taxon-name-part taxon-name-part-type="genus" reg="Arthrinium">A.</tp:taxon-name-part><tp:taxon-name-part taxon-name-part-type="species" reg="caricicola">caricicola</tp:taxon-name-part></tp:taxon-name></italic> (with larger fusiform conidia) and <italic><tp:taxon-name><tp:taxon-name-part taxon-name-part-type="genus" reg="Arthrinium">A.</tp:taxon-name-part><tp:taxon-name-part taxon-name-part-type="species" reg="puccinioides">puccinioides</tp:taxon-name-part></tp:taxon-name></italic> (with polygonal conidia). <xref ref-type="bibr" rid="B11">Ellis et al. (1951)</xref> described <tp:taxon-name><tp:taxon-name-part taxon-name-part-type="genus" reg="Arthrinium">A.</tp:taxon-name-part><tp:taxon-name-part taxon-name-part-type="species" reg="curvatum">curvatum</tp:taxon-name-part><tp:taxon-name-part taxon-name-part-type="infraspecific-rank">var.</tp:taxon-name-part><tp:taxon-name-part taxon-name-part-type="variety" reg="minus">minus</tp:taxon-name-part></tp:taxon-name>, a taxon with similarly shaped but smaller conidia than <italic><tp:taxon-name><tp:taxon-name-part taxon-name-part-type="genus" reg="Arthrinium">A.</tp:taxon-name-part><tp:taxon-name-part taxon-name-part-type="species" reg="curvatum">curvatum</tp:taxon-name-part></tp:taxon-name></italic>. The specimen studied in the present work matches the shape and size of conidia reported by <xref ref-type="bibr" rid="B11">Ellis et al. (1951)</xref> for <tp:taxon-name><tp:taxon-name-part taxon-name-part-type="genus" reg="Arthrinium">A.</tp:taxon-name-part><tp:taxon-name-part taxon-name-part-type="species" reg="curvatum">curvatum</tp:taxon-name-part><tp:taxon-name-part taxon-name-part-type="infraspecific-rank">var.</tp:taxon-name-part><tp:taxon-name-part taxon-name-part-type="variety" reg="minus">minus</tp:taxon-name-part></tp:taxon-name>, rather than those of <tp:taxon-name><tp:taxon-name-part taxon-name-part-type="genus" reg="Arthrinium">A.</tp:taxon-name-part><tp:taxon-name-part taxon-name-part-type="species" reg="curvatum">curvatum</tp:taxon-name-part><tp:taxon-name-part taxon-name-part-type="infraspecific-rank">var.</tp:taxon-name-part><tp:taxon-name-part taxon-name-part-type="variety" reg="curvatum">curvatum</tp:taxon-name-part></tp:taxon-name>.</p></tp:treatment-sec><tp:treatment-sec sec-type="material" id="SECID0E4ZAK"><title>Specimens examined.</title><p>Germany: Brandenburg: south of Liberose, on dead leaves of <italic><tp:taxon-name><tp:taxon-name-part taxon-name-part-type="genus" reg="Carex">Carex</tp:taxon-name-part></tp:taxon-name></italic> sp., 28 Mar. 2018, <italic>R. Jarling</italic> (MA-Fungi 91726).</p><fig id="F5" position="float" orientation="portrait"><label>Figure 5.</label><caption><p><tp:taxon-name><tp:taxon-name-part taxon-name-part-type="genus" reg="Arthrinium">A.</tp:taxon-name-part><tp:taxon-name-part taxon-name-part-type="species" reg="curvatum">curvatum</tp:taxon-name-part><tp:taxon-name-part taxon-name-part-type="infraspecific-rank">var.</tp:taxon-name-part><tp:taxon-name-part taxon-name-part-type="variety" reg="minus">minus</tp:taxon-name-part></tp:taxon-name><bold>A</bold> colony on host <bold>B</bold> conidiophore mother cell <bold>C, D</bold> conidiophore mother cell, conidiophore bearing conidia <bold>E, F</bold> curved conidia <bold>G</bold> colony on <abbrev xmlns:xlink="http://www.w3.org/1999/xlink" xlink:title="malt extract agar" id="ABBRID0EU2AK" xlink:type="simple">MEA</abbrev>. Scale bars: 200 µm (<bold>A</bold>); 5 µm (B–F).</p></caption><graphic xmlns:xlink="http://www.w3.org/1999/xlink" xlink:href="mycokeys-49-015-g005.jpg" position="float" orientation="portrait" xlink:type="simple" id="oo_273947.jpg"/></fig></tp:treatment-sec><ref-list><ref id="B2"><mixed-citation xmlns:xlink="http://www.w3.org/1999/xlink" xlink:type="simple"><person-group><name name-style="western"><surname>Arx</surname><given-names>JA von</given-names></name></person-group> (<year>1970</year>) The Genera of <tp:taxon-name><tp:taxon-name-part taxon-name-part-type="kingdom">Fungi</tp:taxon-name-part></tp:taxon-name> Sporulating in Pure Culture (3<sup>rd</sup> edn). Cramer Vaduz, 424 pp.</mixed-citation></ref><ref id="B11"><mixed-citation xmlns:xlink="http://www.w3.org/1999/xlink" xlink:type="simple"><person-group><name name-style="western"><surname>Ellis</surname><given-names>MB</given-names></name><name name-style="western"><surname>Ellis</surname><given-names>EA</given-names></name><name name-style="western"><surname>Ellis</surname><given-names>JP</given-names></name></person-group> (<year>1951</year>) <article-title>British marsh and fen fungi. II.</article-title><source>Transactions of the British Mycological Society</source><volume>34</volume>: <fpage>497</fpage>–<lpage>514</lpage>. <ext-link xlink:type="simple" ext-link-type="doi" xlink:href="10.1016/S0007-1536(51)80034-2">https://doi.org/10.1016/S0007-1536(51)80034-2</ext-link></mixed-citation></ref></ref-list></tp:taxon-treatment>
