# Supplementary material for: Six new species of Arthrinium from Europe and notes about A.caricicola and other species found in Carex spp. hosts
Source: MycoKeys. 2019 Mar 12;49:15–48. doi: 10.3897/mycokeys.49.32115 (PMC6424953; doi:10.3897/mycokeys.49.32115)
Supplement: XML Treatment for Arthrinium descalsii [file mycokeys.49.32115-treatment4.xml]

<!DOCTYPE tp:taxon-treatment
  PUBLIC "-//TaxonX//DTD Taxonomic Treatment Publishing DTD v0 20100105//EN" "tax-treatment-NSO.dtd">
<tp:taxon-treatment xmlns:tp="http://www.plazi.org/taxpub"><tp:treatment-meta><kwd-group><label>Taxon classification</label><kwd><named-content xmlns:xlink="http://www.w3.org/1999/xlink" content-type="kingdom">Fungi</named-content></kwd><kwd><named-content xmlns:xlink="http://www.w3.org/1999/xlink" content-type="order">Xylariales</named-content></kwd><kwd><named-content xmlns:xlink="http://www.w3.org/1999/xlink" content-type="family">Apiosporaceae</named-content></kwd></kwd-group><mixed-citation publication-type="journal"><person-group><name><surname>Pintos</surname><given-names>Ángel</given-names></name><name><surname>Alvarado</surname><given-names>Pablo</given-names></name><name><surname>Planas</surname><given-names>Juan</given-names></name><name><surname>Jarling</surname><given-names>Rene</given-names></name></person-group><article-title>Six new species of <italic><tp:taxon-name><tp:taxon-name-part taxon-name-part-type="genus" reg="Arthrinium">Arthrinium</tp:taxon-name-part></tp:taxon-name></italic> from Europe and notes about <italic><tp:taxon-name><tp:taxon-name-part taxon-name-part-type="genus" reg="Arthrinium">A.</tp:taxon-name-part><tp:taxon-name-part taxon-name-part-type="species" reg="caricicola">caricicola</tp:taxon-name-part></tp:taxon-name></italic> and other species found in <italic><tp:taxon-name><tp:taxon-name-part taxon-name-part-type="genus" reg="Carex">Carex</tp:taxon-name-part></tp:taxon-name></italic> spp. hosts</article-title><source>MycoKeys</source><day>12</day><month>3</month><year>2019</year><volume>49</volume><fpage>15</fpage><lpage>48</lpage><pub-id pub-id-type="doi">10.3897/mycokeys.49.32115</pub-id></mixed-citation></tp:treatment-meta><tp:nomenclature><tp:taxon-name>
              <tp:taxon-name-part taxon-name-part-type="genus" reg="Arthrinium">Arthrinium</tp:taxon-name-part>
              <tp:taxon-name-part taxon-name-part-type="species" reg="descalsii">descalsii</tp:taxon-name-part>
              <object-id xmlns:xlink="http://www.w3.org/1999/xlink" content-type="mycobank" xlink:type="simple">828867</object-id>
            </tp:taxon-name><tp:taxon-authority>Pintos &amp; P. Alvarado</tp:taxon-authority><tp:taxon-status xmlns:xlink="http://www.w3.org/1999/xlink" xlink:type="simple">sp. nov.</tp:taxon-status><xref ref-type="fig" rid="F6">Fig. 6</xref></tp:nomenclature><tp:treatment-sec sec-type="etymology" id="SECID0EM4AK"><title>Etymology.</title><p>Named to honor the eminent mycologist Enric Descals Callisen.</p></tp:treatment-sec><tp:treatment-sec sec-type="diagnosis" id="SECID0ER4AK"><title>Diagnosis.</title><p>Sexual morph: <italic>Stromata</italic> forming black fusiform spots that merge with each other with age, forming an erumpent black mass visible at the naked eye, 2–10 × 0.2–0.5 mm in size, with the long axis broken at the top revealing the ostioles of pseudothecia. <italic>Ascomata</italic> pseudothecia, subglobose with a flattened base, arranged in rows, brown to dark brown, 150–220 μm high × 150–250 μm wide (<italic>n</italic> = 20). <italic>Peridium</italic> with several layers of cells arranged in <italic>textura angularis</italic>, with a conspicuous ostiole 50–80 μm in diameter, periphysate. <italic>Hamathecium</italic> paraphyses hyphae-like, septate, hyaline. <italic>Asci</italic> cylindrical, clavate, with a short or indistinct pedicel, with rounded apices, measuring (73–)82–95(–111) × (16–)17–20(–23) μm (<italic>n</italic> = 30). <italic>Ascospores</italic> uniseriate to biseriate, hyaline, smooth-walled, apiosporic, composed of a large curved upper cell and smaller lower cell, fusiform to slightly curved in shape with narrowly rounded ends, guttulated, sometimes with a thick gelatinous sheath, (17–)18–22(–24) × (6–)7–9(–10) μm, and a basal cell 3–5 μm (<italic>n</italic> = 45). Asexual morph: <italic>Mycelium</italic> hyaline, septate, branched, hyphae 1.5–4.5 μm in diameter <italic>Conidiophores</italic> reduced to the conidiogenous cells. <italic>Conidiogenous cells</italic> solitary on hyphae, ampuliform, hyaline to brown, 5 × 4 μm. <italic>Conidia</italic> brown, smooth, guttulate, globose to ellipsoid (5–)7(–8) µm long (<italic>n</italic> = 20) in face view, lenticular with a paler equatorial slit and 6-7 μm long in side view (<italic>n</italic> = 10). <italic>Sterile cells</italic> elongated, sometimes mixed among conidia. <italic>Culture characteristics</italic>: ascospores germinating on <abbrev xmlns:xlink="http://www.w3.org/1999/xlink" xlink:title="malt extract agar" id="ABBRID0EA6AK" xlink:type="simple">MEA</abbrev> 2% within 24–48 h. <italic>Colonies</italic> flat, spreading, with sparse aerial mycelium, pale siena.</p></tp:treatment-sec><tp:treatment-sec sec-type="notes" id="SECID0EG6AK"><title>Notes.</title><p><italic><tp:taxon-name><tp:taxon-name-part taxon-name-part-type="genus" reg="Arthrinium">Arthrinium</tp:taxon-name-part><tp:taxon-name-part taxon-name-part-type="species" reg="descalsii">descalsii</tp:taxon-name-part></tp:taxon-name></italic> is closely related with <italic><tp:taxon-name><tp:taxon-name-part taxon-name-part-type="genus" reg="Arthrinium">A.</tp:taxon-name-part><tp:taxon-name-part taxon-name-part-type="species" reg="phragmitis">phragmitis</tp:taxon-name-part></tp:taxon-name></italic> and <italic><tp:taxon-name><tp:taxon-name-part taxon-name-part-type="genus" reg="Arthrinium">A.</tp:taxon-name-part><tp:taxon-name-part taxon-name-part-type="species" reg="balearicum">balearicum</tp:taxon-name-part></tp:taxon-name></italic>. It was found in the Mediterranean grass <italic><tp:taxon-name><tp:taxon-name-part taxon-name-part-type="genus" reg="Ampelodesmos">Ampelodesmos</tp:taxon-name-part><tp:taxon-name-part taxon-name-part-type="species" reg="mauritanicus">mauritanicus</tp:taxon-name-part></tp:taxon-name></italic>, although additional samples are needed before concluding if it could be exclusively associated with this endemic host. Ascospore size is often smaller than that of <italic><tp:taxon-name><tp:taxon-name-part taxon-name-part-type="genus" reg="Arthrinium">A.</tp:taxon-name-part><tp:taxon-name-part taxon-name-part-type="species" reg="balearicum">balearicum</tp:taxon-name-part></tp:taxon-name></italic>, (23–)26–30(–32) × (7–)9–10(–12) µm, but it matches that reported in the protologue of <italic><tp:taxon-name><tp:taxon-name-part taxon-name-part-type="genus" reg="Arthrinium">A.</tp:taxon-name-part><tp:taxon-name-part taxon-name-part-type="species" reg="phragmitis">phragmitis</tp:taxon-name-part></tp:taxon-name></italic>, (20–)22–24(–25) × (7–)8–9(–10) µm. However, the conidiophores of <italic><tp:taxon-name><tp:taxon-name-part taxon-name-part-type="genus" reg="Arthrinium">A.</tp:taxon-name-part><tp:taxon-name-part taxon-name-part-type="species" reg="descalsii">descalsii</tp:taxon-name-part></tp:taxon-name></italic> are reduced to conidiogenous cells, while those of <italic><tp:taxon-name><tp:taxon-name-part taxon-name-part-type="genus" reg="Arthrinium">A.</tp:taxon-name-part><tp:taxon-name-part taxon-name-part-type="species" reg="phragmitis">phragmitis</tp:taxon-name-part></tp:taxon-name></italic> measure about 10–45 × 1.5–2 µm, and conidia are slightly smaller in face view, measuring (5–)7(–8) µm long in <italic><tp:taxon-name><tp:taxon-name-part taxon-name-part-type="genus" reg="Arthrinium">A.</tp:taxon-name-part><tp:taxon-name-part taxon-name-part-type="species" reg="descalsii">descalsii</tp:taxon-name-part></tp:taxon-name></italic> and up to 8–10(–11) µm in <italic><tp:taxon-name><tp:taxon-name-part taxon-name-part-type="genus" reg="Arthrinium">A.</tp:taxon-name-part><tp:taxon-name-part taxon-name-part-type="species" reg="phragmitis">phragmitis</tp:taxon-name-part></tp:taxon-name></italic>.</p></tp:treatment-sec><tp:treatment-sec sec-type="material" id="SECID0E1CBK"><title>Type.</title><p>Spain: Balearic Islands: Mallorca, es Capdella, on dead stems of <italic><tp:taxon-name><tp:taxon-name-part taxon-name-part-type="genus" reg="Ampelodesmos">Ampelodesmos</tp:taxon-name-part><tp:taxon-name-part taxon-name-part-type="species" reg="mauritanicus">mauritanicus</tp:taxon-name-part></tp:taxon-name></italic>, 31 Jan. 2018, <italic>A. Pintos</italic> (MA-Fungi 91724 holotype, AP31118A isotype, <abbrev xmlns:xlink="http://www.w3.org/1999/xlink" xlink:title="CBS-KNAW Fungal Biodiversity Centre, Utrecht, The Netherlands" id="ABBRID0ESDBK" xlink:type="simple">CBS</abbrev> 145130 ex-type culture).</p><fig id="F6" position="float" orientation="portrait"><label>Figure 6.</label><caption><p><italic><tp:taxon-name><tp:taxon-name-part taxon-name-part-type="genus" reg="Arthrinium">A.</tp:taxon-name-part><tp:taxon-name-part taxon-name-part-type="species" reg="descalsii">descalsii</tp:taxon-name-part></tp:taxon-name></italic><bold>A</bold> stromata on host <bold>B–D</bold> asci with ascospores <bold>E</bold> paraphyses <bold>F, G</bold> ascospores <bold>I, J</bold> ascospores with sheath <bold>K</bold> colony on <abbrev xmlns:xlink="http://www.w3.org/1999/xlink" xlink:title="malt extract agar" id="ABBRID0EVEBK" xlink:type="simple">MEA</abbrev> 2%; coniogenous cell giving rise to conidia; conidiogenous cells giving rise to conidia and conidia cluster <bold>G</bold> conidia. Scale bars: 200 µm (<bold>A</bold>); 10 µm (<bold>B–E</bold>); 5 µm (<bold>F–J</bold>); 5 µm (<bold>L–N</bold>).</p></caption><graphic xmlns:xlink="http://www.w3.org/1999/xlink" xlink:href="mycokeys-49-015-g006.jpg" position="float" orientation="portrait" xlink:type="simple" id="oo_273948.jpg"/></fig></tp:treatment-sec></tp:taxon-treatment>
