# Supplementary material for: Six new species of Arthrinium from Europe and notes about A.caricicola and other species found in Carex spp. hosts
Source: MycoKeys. 2019 Mar 12;49:15–48. doi: 10.3897/mycokeys.49.32115 (PMC6424953; doi:10.3897/mycokeys.49.32115)
Supplement: XML Treatment for Arthirnium esporlense [file mycokeys.49.32115-treatment5.xml]

<!DOCTYPE tp:taxon-treatment
  PUBLIC "-//TaxonX//DTD Taxonomic Treatment Publishing DTD v0 20100105//EN" "tax-treatment-NSO.dtd">
<tp:taxon-treatment xmlns:tp="http://www.plazi.org/taxpub"><tp:treatment-meta><kwd-group><label>Taxon classification</label><kwd><named-content xmlns:xlink="http://www.w3.org/1999/xlink" content-type="kingdom">Fungi</named-content></kwd><kwd><named-content xmlns:xlink="http://www.w3.org/1999/xlink" content-type="order">Xylariales</named-content></kwd><kwd><named-content xmlns:xlink="http://www.w3.org/1999/xlink" content-type="family">Apiosporaceae</named-content></kwd></kwd-group><mixed-citation publication-type="journal"><person-group><name><surname>Pintos</surname><given-names>Ángel</given-names></name><name><surname>Alvarado</surname><given-names>Pablo</given-names></name><name><surname>Planas</surname><given-names>Juan</given-names></name><name><surname>Jarling</surname><given-names>Rene</given-names></name></person-group><article-title>Six new species of <italic><tp:taxon-name><tp:taxon-name-part taxon-name-part-type="genus" reg="Arthrinium">Arthrinium</tp:taxon-name-part></tp:taxon-name></italic> from Europe and notes about <italic><tp:taxon-name><tp:taxon-name-part taxon-name-part-type="genus" reg="Arthrinium">A.</tp:taxon-name-part><tp:taxon-name-part taxon-name-part-type="species" reg="caricicola">caricicola</tp:taxon-name-part></tp:taxon-name></italic> and other species found in <italic><tp:taxon-name><tp:taxon-name-part taxon-name-part-type="genus" reg="Carex">Carex</tp:taxon-name-part></tp:taxon-name></italic> spp. hosts</article-title><source>MycoKeys</source><day>12</day><month>3</month><year>2019</year><volume>49</volume><fpage>15</fpage><lpage>48</lpage><pub-id pub-id-type="doi">10.3897/mycokeys.49.32115</pub-id></mixed-citation></tp:treatment-meta><tp:nomenclature><tp:taxon-name>
              <tp:taxon-name-part taxon-name-part-type="genus" reg="Arthirnium">Arthirnium</tp:taxon-name-part>
              <tp:taxon-name-part taxon-name-part-type="species" reg="esporlense">esporlense</tp:taxon-name-part>
              <object-id xmlns:xlink="http://www.w3.org/1999/xlink" content-type="mycobank" xlink:type="simple">828868</object-id>
            </tp:taxon-name><tp:taxon-authority>Pintos &amp; P. Alvarado</tp:taxon-authority><tp:taxon-status xmlns:xlink="http://www.w3.org/1999/xlink" xlink:type="simple">sp. nov.</tp:taxon-status><xref ref-type="fig" rid="F7">Fig. 7</xref></tp:nomenclature><tp:treatment-sec sec-type="etymology" id="SECID0EVGBK"><title>Etymology.</title><p>In reference to Esporles, the village of Mallorca (Spain) where it was found.</p></tp:treatment-sec><tp:treatment-sec sec-type="diagnosis" id="SECID0E1GBK"><title>Diagnosis.</title><p>Asexual morph: <italic>Mycelium</italic> consisting of smooth, hyaline, branched septate hyphae about 1.5–4 µm in diameter. <italic>Conidiophores</italic> reduced to conidiogeous cells. <italic>Conidiogenous cells</italic> polyblastic, aggregated in clusters on hyphae, smooth, hyaline to pale brown, ampuliform, cylindrical or lageniform, measuring 4–22 × 4–8 μm. <italic>Conidia</italic> brown, smooth, globose with a pale equatorial slit and (8–)9–12(–13) µm long in frontal view, lenticular and 6–8 μm long in side view (<italic>n</italic> = 30). <italic>Sterile cells</italic> elongated, sometimes mixed among conidia, paler than them. <italic>Culture characteristics</italic>: colonies flat, spreading, with moderate aerial mycelium, on <abbrev xmlns:xlink="http://www.w3.org/1999/xlink" xlink:title="malt extract agar" id="ABBRID0EOHBK" xlink:type="simple">MEA</abbrev> 2% surface white with yellowish patches, reverse concolour with age.</p></tp:treatment-sec><tp:treatment-sec sec-type="material" id="SECID0ESHBK"><title>Type.</title><p>Spain: Balearic Islands: Mallorca, Esporles, on dead culms of <italic><tp:taxon-name><tp:taxon-name-part taxon-name-part-type="genus" reg="Phyllostachys">Phyllostachys</tp:taxon-name-part><tp:taxon-name-part taxon-name-part-type="species" reg="aurea">aurea</tp:taxon-name-part></tp:taxon-name></italic>, 16 July 2017, <italic>A. Pintos</italic> (MA-Fungi 91727 holotype, <ext-link xmlns:xlink="http://www.w3.org/1999/xlink" ext-link-type="gen" xlink:href="AP16717" xlink:type="simple">AP16717</ext-link> isotype, <abbrev xmlns:xlink="http://www.w3.org/1999/xlink" xlink:title="CBS-KNAW Fungal Biodiversity Centre, Utrecht, The Netherlands" id="ABBRID0EKIBK" xlink:type="simple">CBS</abbrev> 145136 ex-type culture).</p></tp:treatment-sec><tp:treatment-sec sec-type="notes" id="SECID0EOIBK"><title>Notes.</title><p><italic><tp:taxon-name><tp:taxon-name-part taxon-name-part-type="genus" reg="Arthrinium">Arthrinium</tp:taxon-name-part><tp:taxon-name-part taxon-name-part-type="species" reg="esporlense">esporlense</tp:taxon-name-part></tp:taxon-name></italic> is closely related with <italic><tp:taxon-name><tp:taxon-name-part taxon-name-part-type="genus" reg="Arthrinium">A.</tp:taxon-name-part><tp:taxon-name-part taxon-name-part-type="species" reg="xenocordella">xenocordella</tp:taxon-name-part></tp:taxon-name></italic> and <italic><tp:taxon-name><tp:taxon-name-part taxon-name-part-type="genus" reg="Arthrinium">A.</tp:taxon-name-part><tp:taxon-name-part taxon-name-part-type="species" reg="kogelbergense">kogelbergense</tp:taxon-name-part></tp:taxon-name></italic>. However, <italic><tp:taxon-name><tp:taxon-name-part taxon-name-part-type="genus" reg="Arthrinium">A.</tp:taxon-name-part><tp:taxon-name-part taxon-name-part-type="species" reg="esporlense">esporlense</tp:taxon-name-part></tp:taxon-name></italic> does not produce brown setae as <italic><tp:taxon-name><tp:taxon-name-part taxon-name-part-type="genus" reg="Arthrinium">A.</tp:taxon-name-part><tp:taxon-name-part taxon-name-part-type="species" reg="xenocordella">xenocordella</tp:taxon-name-part></tp:taxon-name></italic>, a species until now known only from soil samples (<xref ref-type="bibr" rid="B6">Crous and Groenewald 2013</xref>). <italic><tp:taxon-name><tp:taxon-name-part taxon-name-part-type="genus" reg="Arthrinium">Arthrinium</tp:taxon-name-part><tp:taxon-name-part taxon-name-part-type="species" reg="esporlense">esporlense</tp:taxon-name-part></tp:taxon-name></italic> morphologically differs from <italic><tp:taxon-name><tp:taxon-name-part taxon-name-part-type="genus" reg="Arthrinium">A.</tp:taxon-name-part><tp:taxon-name-part taxon-name-part-type="species" reg="kogelbergense">kogelbergense</tp:taxon-name-part></tp:taxon-name></italic> by producing slightly bigger conidiogenous cells (4–22 × 4–8 μm vs 5–12 × 4–5 μm). These three species are genetically related (1.00 <abbrev xmlns:xlink="http://www.w3.org/1999/xlink" xlink:title="posterior probability" id="ABBRID0EFLBK" xlink:type="simple">PP</abbrev>, 96 <abbrev xmlns:xlink="http://www.w3.org/1999/xlink" xlink:title="bootstrap proportions" id="ABBRID0EJLBK" xlink:type="simple">BP</abbrev>) to the group formed by <italic><tp:taxon-name><tp:taxon-name-part taxon-name-part-type="genus" reg="Arthrinium">A.</tp:taxon-name-part><tp:taxon-name-part taxon-name-part-type="species" reg="arundinis">arundinis</tp:taxon-name-part></tp:taxon-name></italic>, <italic><tp:taxon-name><tp:taxon-name-part taxon-name-part-type="genus" reg="Arthrinium">A.</tp:taxon-name-part><tp:taxon-name-part taxon-name-part-type="species" reg="thailandicum">thailandicum</tp:taxon-name-part></tp:taxon-name></italic> D.Q. Dai &amp; K.D. Hyde, <italic><tp:taxon-name><tp:taxon-name-part taxon-name-part-type="genus" reg="Arthrinium">A.</tp:taxon-name-part><tp:taxon-name-part taxon-name-part-type="species" reg="malaysianum">malaysianum</tp:taxon-name-part></tp:taxon-name></italic> and the new species <italic><tp:taxon-name><tp:taxon-name-part taxon-name-part-type="genus" reg="Arthrinium">A.</tp:taxon-name-part><tp:taxon-name-part taxon-name-part-type="species" reg="italicum">italicum</tp:taxon-name-part></tp:taxon-name></italic> proposed below.</p><fig id="F7" position="float" orientation="portrait"><label>Figure 7.</label><caption><p><italic><tp:taxon-name><tp:taxon-name-part taxon-name-part-type="genus" reg="Arthrinium">A.</tp:taxon-name-part><tp:taxon-name-part taxon-name-part-type="species" reg="esporlense">esporlense</tp:taxon-name-part></tp:taxon-name></italic><bold>A</bold> colony on <abbrev xmlns:xlink="http://www.w3.org/1999/xlink" xlink:title="malt extract agar" id="ABBRID0EONBK" xlink:type="simple">MEA</abbrev><bold>B–F</bold> coniogenous cell giving rise to conidia <bold>G</bold> conidia. Scale bars: 5 µm (<bold>B–G</bold>).</p></caption><graphic xmlns:xlink="http://www.w3.org/1999/xlink" xlink:href="mycokeys-49-015-g007.jpg" position="float" orientation="portrait" xlink:type="simple" id="oo_273949.jpg"/></fig></tp:treatment-sec><ref-list><ref id="B6"><mixed-citation xmlns:xlink="http://www.w3.org/1999/xlink" xlink:type="simple"><person-group><name name-style="western"><surname>Crous</surname><given-names>PW</given-names></name><name name-style="western"><surname>Groenewald</surname><given-names>JZ</given-names></name></person-group> (<year>2013</year>) <article-title>A phylogenetic re-evaluation of <italic><tp:taxon-name><tp:taxon-name-part taxon-name-part-type="genus">Arthrinium</tp:taxon-name-part></tp:taxon-name></italic>.</article-title><source>IMA Fungus</source><volume>4</volume>: <fpage>133</fpage>–<lpage>154</lpage>. <ext-link xlink:type="simple" ext-link-type="doi" xlink:href="10.5598/imafungus.2013.04.01.13">https://doi.org/10.5598/imafungus.2013.04.01.13</ext-link></mixed-citation></ref></ref-list></tp:taxon-treatment>
