# Supplementary material for: Six new species of Arthrinium from Europe and notes about A.caricicola and other species found in Carex spp. hosts
Source: MycoKeys. 2019 Mar 12;49:15–48. doi: 10.3897/mycokeys.49.32115 (PMC6424953; doi:10.3897/mycokeys.49.32115)
Supplement: XML Treatment for Arthrinium hysterinum [file mycokeys.49.32115-treatment6.xml]

<!DOCTYPE tp:taxon-treatment
  PUBLIC "-//TaxonX//DTD Taxonomic Treatment Publishing DTD v0 20100105//EN" "tax-treatment-NSO.dtd">
<tp:taxon-treatment xmlns:tp="http://www.plazi.org/taxpub"><tp:treatment-meta><kwd-group><label>Taxon classification</label><kwd><named-content xmlns:xlink="http://www.w3.org/1999/xlink" content-type="kingdom">Fungi</named-content></kwd><kwd><named-content xmlns:xlink="http://www.w3.org/1999/xlink" content-type="order">Xylariales</named-content></kwd><kwd><named-content xmlns:xlink="http://www.w3.org/1999/xlink" content-type="family">Apiosporaceae</named-content></kwd></kwd-group><mixed-citation publication-type="journal"><person-group><name><surname>Pintos</surname><given-names>Ángel</given-names></name><name><surname>Alvarado</surname><given-names>Pablo</given-names></name><name><surname>Planas</surname><given-names>Juan</given-names></name><name><surname>Jarling</surname><given-names>Rene</given-names></name></person-group><article-title>Six new species of <italic><tp:taxon-name><tp:taxon-name-part taxon-name-part-type="genus" reg="Arthrinium">Arthrinium</tp:taxon-name-part></tp:taxon-name></italic> from Europe and notes about <italic><tp:taxon-name><tp:taxon-name-part taxon-name-part-type="genus" reg="Arthrinium">A.</tp:taxon-name-part><tp:taxon-name-part taxon-name-part-type="species" reg="caricicola">caricicola</tp:taxon-name-part></tp:taxon-name></italic> and other species found in <italic><tp:taxon-name><tp:taxon-name-part taxon-name-part-type="genus" reg="Carex">Carex</tp:taxon-name-part></tp:taxon-name></italic> spp. hosts</article-title><source>MycoKeys</source><day>12</day><month>3</month><year>2019</year><volume>49</volume><fpage>15</fpage><lpage>48</lpage><pub-id pub-id-type="doi">10.3897/mycokeys.49.32115</pub-id></mixed-citation></tp:treatment-meta><tp:nomenclature><tp:taxon-name>
              <tp:taxon-name-part taxon-name-part-type="genus" reg="Arthrinium">Arthrinium</tp:taxon-name-part>
              <tp:taxon-name-part taxon-name-part-type="species" reg="hysterinum">hysterinum</tp:taxon-name-part>
            </tp:taxon-name><tp:taxon-authority>(Sacc.) P.M. Kirk, Trans. Brit. Mycol. Soc. 86: 409 (1986)</tp:taxon-authority><xref ref-type="fig" rid="F8">Fig. 8</xref><tp:nomenclature-citation-list><tp:nomenclature-citation><tp:taxon-name>
                  <tp:taxon-name-part taxon-name-part-type="genus" reg="Melanconium">Melanconium</tp:taxon-name-part>
                  <tp:taxon-name-part taxon-name-part-type="species" reg="hysterinum">hysterinum</tp:taxon-name-part>
                </tp:taxon-name><comment>Sacc., Bolm Soc. broteriana, Coimbra, sér. 1 11: 21 (1893) [Basionym].</comment></tp:nomenclature-citation><tp:nomenclature-citation><tp:taxon-name>
                  <tp:taxon-name-part taxon-name-part-type="genus" reg="Scyphospora">Scyphospora</tp:taxon-name-part>
                  <tp:taxon-name-part taxon-name-part-type="species" reg="hysterina">hysterina</tp:taxon-name-part>
                </tp:taxon-name><comment>(Sacc.) Sivan., Trans. Brit. Mycol. Soc. 81: 331 (1983).</comment></tp:nomenclature-citation><tp:nomenclature-citation><tp:taxon-name>
                  <tp:taxon-name-part taxon-name-part-type="genus" reg="Melanconium">Melanconium</tp:taxon-name-part>
                  <tp:taxon-name-part taxon-name-part-type="species" reg="bambusae">bambusae</tp:taxon-name-part>
                </tp:taxon-name><comment>Turconi, Atti Ist. bot. R. Univ. Pavia, sér. 2 16: 251 (1916).</comment></tp:nomenclature-citation><tp:nomenclature-citation><tp:taxon-name>
                  <tp:taxon-name-part taxon-name-part-type="genus" reg="Scirrhia">Scirrhia</tp:taxon-name-part>
                  <tp:taxon-name-part taxon-name-part-type="species" reg="bambusae">bambusae</tp:taxon-name-part>
                </tp:taxon-name><comment>Turconi, Atti Ist. bot. R. Univ. Pavia, sér. 2 16: 531 (1916).</comment></tp:nomenclature-citation><tp:nomenclature-citation><tp:taxon-name>
                  <tp:taxon-name-part taxon-name-part-type="genus" reg="Scirrhodothis">Scirrhodothis</tp:taxon-name-part>
                  <tp:taxon-name-part taxon-name-part-type="species" reg="bambusae">bambusae</tp:taxon-name-part>
                </tp:taxon-name><comment>(Turconi) Trotter, in Saccardo, Syll. Fung. 24: 611 (1926).</comment></tp:nomenclature-citation><tp:nomenclature-citation><tp:taxon-name>
                  <tp:taxon-name-part taxon-name-part-type="genus" reg="Placostroma">Placostroma</tp:taxon-name-part>
                  <tp:taxon-name-part taxon-name-part-type="species" reg="bambusae">bambusae</tp:taxon-name-part>
                </tp:taxon-name><comment>(Turconi) R. Sprague, Diseases Cereals Grasses N. Amer.: 121 (1950).</comment></tp:nomenclature-citation><tp:nomenclature-citation><tp:taxon-name>
                  <tp:taxon-name-part taxon-name-part-type="genus" reg="Apiospora">Apiospora</tp:taxon-name-part>
                  <tp:taxon-name-part taxon-name-part-type="species" reg="bambusae">bambusae</tp:taxon-name-part>
                </tp:taxon-name><comment>(Turconi) Sivan., Trans. Brit. Mycol. Soc. 81: 331 (1983).</comment></tp:nomenclature-citation><tp:nomenclature-citation><tp:taxon-name>
                  <tp:taxon-name-part taxon-name-part-type="genus" reg="Scyphospora">Scyphospora</tp:taxon-name-part>
                  <tp:taxon-name-part taxon-name-part-type="species" reg="phyllostachydis">phyllostachydis</tp:taxon-name-part>
                </tp:taxon-name><comment>L.A. Kantsch., Bolêz. Rast. 17: 88 (1928).</comment></tp:nomenclature-citation><tp:nomenclature-citation><tp:taxon-name>
                  <tp:taxon-name-part taxon-name-part-type="genus" reg="Cordella">Cordella</tp:taxon-name-part>
                  <tp:taxon-name-part taxon-name-part-type="species" reg="johnstonii">johnstonii</tp:taxon-name-part>
                </tp:taxon-name><comment>M.B. Ellis, Mycol. Pap. 103: 31 (1965).</comment></tp:nomenclature-citation><tp:nomenclature-citation><tp:taxon-name>
                  <tp:taxon-name-part taxon-name-part-type="genus" reg="Apiospora">Apiospora</tp:taxon-name-part>
                  <tp:taxon-name-part taxon-name-part-type="species" reg="setosa">setosa</tp:taxon-name-part>
                </tp:taxon-name><comment>Samuels et al., New Zealand J. Bot. 19: 142 (1981).</comment></tp:nomenclature-citation><tp:nomenclature-citation><tp:taxon-name>
                  <tp:taxon-name-part taxon-name-part-type="genus" reg="Apiospora">Apiospora</tp:taxon-name-part>
                  <tp:taxon-name-part taxon-name-part-type="species" reg="tintinnabula">tintinnabula</tp:taxon-name-part>
                </tp:taxon-name><comment>Samuels et al., New Zealand J. Bot. 19: 142 (1981).</comment></tp:nomenclature-citation></tp:nomenclature-citation-list></tp:nomenclature><tp:treatment-sec sec-type="description" id="SECID0EKTBK"><title>Description.</title><p>Sexual morph: <italic>Stromata</italic> black, fusiform, forming rows of densely arranged perithecial ascomata parallel to the main axis of the host, measuring (400–) 600–2500(–3000) × (250–)320–450(–550) µm (<italic>n</italic> = 30). <italic>Ascomata</italic> globose to subglobose, with a flattened base, blackish brown, (130–)250–290(–320) µm in diameter (<italic>n</italic> = 30). <italic>Peridium</italic> consisting of 3 or 4 layers of cells arranged in <italic>textura angularis</italic>, dark brown in the external side, hyaline in the inside, ostiole single, central, 10–30 µm in diameter, with a periphysate channel 20–35 µm long. <italic>Peryphises</italic> broad, colourless. <italic>Hamathecium</italic> composed of dense hypha-like, broad septate paraphyses, early deliquescing. <italic>Asci</italic> 8-spored, unitunicate, clavate, broadly cylindrical, pedicel indistinct, apical rounded, thin-walled, without an apical apparatus, measuring (76–) 85–98(–115) × (20–)22–26(–28) µm (<italic>n</italic> = 22). <italic>Ascospores</italic> uni- to tri-seriate, hyaline, apiosporic, smooth-walled, fusiform, elliptical, reniform, straight or curved, smooth-walled, sometimes with an internal droplet, bicellular, the widest part located in the central part of the longest cell, some ascospores have a mucose sheath covering them, (28–)32–34(–38) × (8–)9–11(–13) (<italic>n</italic> = 35) µm, basal cell 5–7 µm. Asexual morph: <italic>Mycelium</italic> branched, septate. <italic>Conidiomata</italic> on host surrounding the stromata of the sexual phase, parallel to the longitudinal axis of the stem, subepidermal, opening by longitudinal splitting of the epidermis and revealing a black conidial mass, (450–) 630–950(–1000) × (275–)345–550 (–600) µm (<italic>n</italic> = 35). <italic>Conidiophore mother cell</italic> arising from the stroma, ampuliform, lageniform, cupulate or cylindrical, sometimes with granular pigments at the apex, (5)6–10(–16) × (3–)5–7(–8) µm (<italic>n</italic> = 24). <italic>Conidiophores</italic> basauxic, polyblastic, cylindrical, hyaline to light brown, smooth or with granular pigments in all their length, straight or flexuous, septate or not, sometimes exceeding 90 μm in length × 2–4 μm wide (<italic>n</italic> = 43). <italic>Conidia</italic> globose to obovoid, dark brown, with a central scar at the base, (15–)16–20(–21) in frontal view, (14–)15–18(–19) in side view (<italic>n</italic> = 40). <italic>Sterile cells</italic> gray, irregularly angled and lobed, (15–)17–41(–42) × (10–)14–23(–25) µm (<italic>n</italic> = 30). <italic>Culture characteristics</italic>: colonies in <abbrev xmlns:xlink="http://www.w3.org/1999/xlink" xlink:title="malt extract agar" id="ABBRID0EKVBK" xlink:type="simple">MEA</abbrev> 2% flat, spreading, first white and cottony, later became dark pink, <italic>mycelium</italic> branched, septate, hyaline, reverse dark.</p></tp:treatment-sec><tp:treatment-sec sec-type="notes" id="SECID0EQVBK"><title>Notes.</title><p>After the works of Samuels (1981), <xref ref-type="bibr" rid="B51">Sivanesan (1983)</xref>, <xref ref-type="bibr" rid="B28">Kirk (1986)</xref> and <xref ref-type="bibr" rid="B42">Réblová et al. (2016)</xref>, <italic><tp:taxon-name><tp:taxon-name-part taxon-name-part-type="genus" reg="Apiospora">Ap.</tp:taxon-name-part><tp:taxon-name-part taxon-name-part-type="species" reg="bambusae">bambusae</tp:taxon-name-part></tp:taxon-name></italic>, <italic><tp:taxon-name><tp:taxon-name-part taxon-name-part-type="genus" reg="Apiospora">Ap.</tp:taxon-name-part><tp:taxon-name-part taxon-name-part-type="species" reg="setosa">setosa</tp:taxon-name-part></tp:taxon-name></italic> and <italic><tp:taxon-name><tp:taxon-name-part taxon-name-part-type="genus" reg="Apiospora">Ap.</tp:taxon-name-part><tp:taxon-name-part taxon-name-part-type="species" reg="tintinnabula">tintinnabula</tp:taxon-name-part></tp:taxon-name></italic>, as well as <italic><tp:taxon-name><tp:taxon-name-part taxon-name-part-type="genus" reg="Scyphospora">Scyphospora</tp:taxon-name-part><tp:taxon-name-part taxon-name-part-type="species" reg="phyllostachydis">phyllostachydis</tp:taxon-name-part></tp:taxon-name></italic>, are all considered synonyms of <italic><tp:taxon-name><tp:taxon-name-part taxon-name-part-type="genus" reg="Arthrinium">A.</tp:taxon-name-part><tp:taxon-name-part taxon-name-part-type="species" reg="hysterinum">hysterinum</tp:taxon-name-part></tp:taxon-name></italic>. <italic><tp:taxon-name><tp:taxon-name-part taxon-name-part-type="genus" reg="Arthrinium">Arthrinium</tp:taxon-name-part><tp:taxon-name-part taxon-name-part-type="species" reg="hysterinum">hysterinum</tp:taxon-name-part></tp:taxon-name></italic> is phyllogenetically close to <italic><tp:taxon-name><tp:taxon-name-part taxon-name-part-type="genus" reg="Arthrinium">A.</tp:taxon-name-part><tp:taxon-name-part taxon-name-part-type="species" reg="yunnanum">yunnanum</tp:taxon-name-part></tp:taxon-name></italic> D.Q. Dai &amp; K.D. Hyde, but morphologically differs from the latter because of its thinner asci (76–115 × 20–28 vs 85–100 × 30–35 μm). In addition, <italic><tp:taxon-name><tp:taxon-name-part taxon-name-part-type="genus" reg="Arthrinium">A.</tp:taxon-name-part><tp:taxon-name-part taxon-name-part-type="species" reg="hysterinum">hysterinum</tp:taxon-name-part></tp:taxon-name></italic> has longer conidiophores up to 90 μm long, and lobed sterile cells while in <italic><tp:taxon-name><tp:taxon-name-part taxon-name-part-type="genus" reg="Arthrinium">A.</tp:taxon-name-part><tp:taxon-name-part taxon-name-part-type="species" reg="yunnanum">yunnanum</tp:taxon-name-part></tp:taxon-name></italic> conidiophores do not exceed 50 μm, and sterile cells are lacking.</p></tp:treatment-sec><tp:treatment-sec sec-type="material" id="SECID0EFZBK"><title>Specimens examined.</title><p>New Zealand: Waikato: Paeroa, on dead culm of <italic><tp:taxon-name><tp:taxon-name-part taxon-name-part-type="genus" reg="Bambusa">Bambusa</tp:taxon-name-part></tp:taxon-name></italic> sp., 28 Feb. 1980, <italic>E.H.C. McKenzie &amp; P.R. Johnston</italic> (ICMP 6889 ex-type culture).</p><p>Spain: Galicia: Santiago de Compostela, on dead culms of <italic><tp:taxon-name><tp:taxon-name-part taxon-name-part-type="genus" reg="Phyllostachys">Phyllostachys</tp:taxon-name-part><tp:taxon-name-part taxon-name-part-type="species" reg="aurea">aurea</tp:taxon-name-part></tp:taxon-name></italic>, 12 Jan. 2018, <italic>A. Pintos</italic> (MA-Fungi 91731, <ext-link xmlns:xlink="http://www.w3.org/1999/xlink" ext-link-type="gen" xlink:href="AP12118" xlink:type="simple">AP12118</ext-link>). Balearic Islands: Mallorca, Esporlas, on dead culms of <italic><tp:taxon-name><tp:taxon-name-part taxon-name-part-type="genus" reg="Phyllostachys">Phyllostachys</tp:taxon-name-part><tp:taxon-name-part taxon-name-part-type="species" reg="aurea">aurea</tp:taxon-name-part></tp:taxon-name></italic>, 29 July 2017, <italic>A. Pintos</italic> (MA-Fungi 91729, <ext-link xmlns:xlink="http://www.w3.org/1999/xlink" ext-link-type="gen" xlink:href="AP29717" xlink:type="simple">AP29717</ext-link>). Mallorca, Jardin Botanico de Soller, on dead culms of <italic><tp:taxon-name><tp:taxon-name-part taxon-name-part-type="genus" reg="Phyllostachys">Phyllostachys</tp:taxon-name-part><tp:taxon-name-part taxon-name-part-type="species" reg="aurea">aurea</tp:taxon-name-part></tp:taxon-name></italic>, 24 Oct. 2017, <italic>A. Pintos</italic> (MA-Fungi 91730, AP2410173). Mallorca, Soller, on dead culms of <italic><tp:taxon-name><tp:taxon-name-part taxon-name-part-type="genus" reg="Phyllostachys">Phyllostachys</tp:taxon-name-part><tp:taxon-name-part taxon-name-part-type="species" reg="aurea">aurea</tp:taxon-name-part></tp:taxon-name></italic>, 15 Mar. 2018, <italic>A. Pintos</italic> (MA-Fungi 91728, <ext-link xmlns:xlink="http://www.w3.org/1999/xlink" ext-link-type="gen" xlink:href="AP15318" xlink:type="simple">AP15318</ext-link>).</p><fig id="F8" position="float" orientation="portrait"><label>Figure 8.</label><caption><p><italic><tp:taxon-name><tp:taxon-name-part taxon-name-part-type="genus" reg="Arthrinium">A.</tp:taxon-name-part><tp:taxon-name-part taxon-name-part-type="species" reg="hysterinum">hysterinum</tp:taxon-name-part></tp:taxon-name></italic> lenticular-shaped colonies on host <bold>A</bold> stromata and conidiomata <bold>B, C</bold> asci <bold>D–G</bold> ascospores <bold>H</bold> colony on <abbrev xmlns:xlink="http://www.w3.org/1999/xlink" xlink:title="malt extract agar" id="ABBRID0EZ3BK" xlink:type="simple">MEA</abbrev><bold>I</bold> black masses of conidia in culture <bold>K, L</bold> conidiophore mother cell <bold>M</bold> rugose conidiogenous cell <bold>N–P</bold> conidia with lobate sterile cells <bold>O</bold> conidia. Scale bars: 200 µm (<bold>A</bold>); 10 µm (<bold>B, C</bold>); 5 µm (<bold>D–G</bold>); 200 µm (<bold>I</bold>); 5 µm (<bold>K, M, O</bold>); 10 µm (<bold>P</bold>).</p></caption><graphic xmlns:xlink="http://www.w3.org/1999/xlink" xlink:href="mycokeys-49-015-g008.jpg" position="float" orientation="portrait" xlink:type="simple" id="oo_273950.jpg"/></fig></tp:treatment-sec><ref-list><ref id="B51"><mixed-citation xmlns:xlink="http://www.w3.org/1999/xlink" xlink:type="simple"><person-group><name name-style="western"><surname>Sivanesan</surname><given-names>A</given-names></name></person-group> (<year>1983</year>) <article-title>Studies on <tp:taxon-name><tp:taxon-name-part taxon-name-part-type="class">Ascomycetes</tp:taxon-name-part></tp:taxon-name>.</article-title><source>Transactions of the British Mycological Society</source><volume>81</volume>: <fpage>313</fpage>–<lpage>332</lpage>. <ext-link xlink:type="simple" ext-link-type="doi" xlink:href="10.1016/S0007-1536(83)80084-9">https://doi.org/10.1016/S0007-1536(83)80084-9</ext-link></mixed-citation></ref><ref id="B28"><mixed-citation xmlns:xlink="http://www.w3.org/1999/xlink" xlink:type="simple"><person-group><name name-style="western"><surname>Kirk</surname><given-names>PM</given-names></name></person-group> (<year>1986</year>) <article-title>New or interesting microfungi. XV. Miscellaneous hyphomycetes from the British Isles.</article-title><source>Transactions of the British Mycological Society</source><volume>86</volume>: <fpage>409</fpage>–<lpage>428</lpage>.<ext-link xlink:type="simple" ext-link-type="doi" xlink:href="10.1016/S0007-1536(86)80185-1">https://doi.org/10.1016/S0007-1536(86)80185-1</ext-link></mixed-citation></ref><ref id="B42"><mixed-citation xmlns:xlink="http://www.w3.org/1999/xlink" xlink:type="simple"><person-group><name name-style="western"><surname>Réblová</surname><given-names>M</given-names></name><name name-style="western"><surname>Miller</surname><given-names>AN</given-names></name><name name-style="western"><surname>Rossman</surname><given-names>AY</given-names></name><name name-style="western"><surname>et</surname><given-names>al.</given-names></name></person-group> (<year>2016</year>) <article-title>Recommendations for competing sexual-asexually typified generic names in <italic><tp:taxon-name><tp:taxon-name-part taxon-name-part-type="genus">Sordariomycetes</tp:taxon-name-part></tp:taxon-name></italic> (except <italic><tp:taxon-name><tp:taxon-name-part taxon-name-part-type="genus">Diaporthales</tp:taxon-name-part></tp:taxon-name></italic>, <italic><tp:taxon-name><tp:taxon-name-part taxon-name-part-type="genus">Hypocreales</tp:taxon-name-part></tp:taxon-name></italic>, and <italic><tp:taxon-name><tp:taxon-name-part taxon-name-part-type="genus">Magnaporthales</tp:taxon-name-part></tp:taxon-name></italic>).</article-title><source>IMA Fungus</source><volume>7</volume>: <fpage>131</fpage>–<lpage>153</lpage>. <ext-link xlink:type="simple" ext-link-type="doi" xlink:href="10.5598/imafungus.2016.07.01.08">https://doi.org/10.5598/imafungus.2016.07.01.08</ext-link></mixed-citation></ref></ref-list></tp:taxon-treatment>
