# Supplementary material for: Six new species of Arthrinium from Europe and notes about A.caricicola and other species found in Carex spp. hosts
Source: MycoKeys. 2019 Mar 12;49:15–48. doi: 10.3897/mycokeys.49.32115 (PMC6424953; doi:10.3897/mycokeys.49.32115)
Supplement: XML Treatment for Arthrinium ibericum [file mycokeys.49.32115-treatment7.xml]

<!DOCTYPE tp:taxon-treatment
  PUBLIC "-//TaxonX//DTD Taxonomic Treatment Publishing DTD v0 20100105//EN" "tax-treatment-NSO.dtd">
<tp:taxon-treatment xmlns:tp="http://www.plazi.org/taxpub"><tp:treatment-meta><kwd-group><label>Taxon classification</label><kwd><named-content xmlns:xlink="http://www.w3.org/1999/xlink" content-type="kingdom">Fungi</named-content></kwd><kwd><named-content xmlns:xlink="http://www.w3.org/1999/xlink" content-type="order">Xylariales</named-content></kwd><kwd><named-content xmlns:xlink="http://www.w3.org/1999/xlink" content-type="family">Apiosporaceae</named-content></kwd></kwd-group><mixed-citation publication-type="journal"><person-group><name><surname>Pintos</surname><given-names>Ángel</given-names></name><name><surname>Alvarado</surname><given-names>Pablo</given-names></name><name><surname>Planas</surname><given-names>Juan</given-names></name><name><surname>Jarling</surname><given-names>Rene</given-names></name></person-group><article-title>Six new species of <italic><tp:taxon-name><tp:taxon-name-part taxon-name-part-type="genus" reg="Arthrinium">Arthrinium</tp:taxon-name-part></tp:taxon-name></italic> from Europe and notes about <italic><tp:taxon-name><tp:taxon-name-part taxon-name-part-type="genus" reg="Arthrinium">A.</tp:taxon-name-part><tp:taxon-name-part taxon-name-part-type="species" reg="caricicola">caricicola</tp:taxon-name-part></tp:taxon-name></italic> and other species found in <italic><tp:taxon-name><tp:taxon-name-part taxon-name-part-type="genus" reg="Carex">Carex</tp:taxon-name-part></tp:taxon-name></italic> spp. hosts</article-title><source>MycoKeys</source><day>12</day><month>3</month><year>2019</year><volume>49</volume><fpage>15</fpage><lpage>48</lpage><pub-id pub-id-type="doi">10.3897/mycokeys.49.32115</pub-id></mixed-citation></tp:treatment-meta><tp:nomenclature><tp:taxon-name>
              <tp:taxon-name-part taxon-name-part-type="genus" reg="Arthrinium">Arthrinium</tp:taxon-name-part>
              <tp:taxon-name-part taxon-name-part-type="species" reg="ibericum">ibericum</tp:taxon-name-part>
              <object-id xmlns:xlink="http://www.w3.org/1999/xlink" content-type="mycobank" xlink:type="simple">828869</object-id>
            </tp:taxon-name><tp:taxon-authority>Pintos &amp; P. Alvarado</tp:taxon-authority><tp:taxon-status xmlns:xlink="http://www.w3.org/1999/xlink" xlink:type="simple">sp. nov.</tp:taxon-status><xref ref-type="fig" rid="F9">Fig. 9</xref></tp:nomenclature><tp:treatment-sec sec-type="etymology" id="SECID0EF6BK"><title>Etymology.</title><p>In reference to the Iberian Peninsula, where the holotype was collected.</p></tp:treatment-sec><tp:treatment-sec sec-type="diagnosis" id="SECID0EK6BK"><title>Diagnosis.</title><p>Sexual morph: <italic>Stromata</italic> solitary to gregarious, immersed or semi-immersed, fusiform to ellipsoid in shape, black, with the long axis broken at the top, 2–5 × 0.5–1 mm. <italic>Ascomata</italic> perithecial, subglobose with a flattened base, arranged in rows, brown to dark brown, exudating a white cirrhus of ascospores, 170–300 µm in diameter and 200–300 µm high. <italic>Peridium</italic> consisting in 3 or 4 layers of cells arranged in <italic>textura angularis</italic>. <italic>Ostiole</italic> single, central, 12–30 µm in diameter, with a periphysate channel. <italic>Hamathecium</italic> composed of dense, septate, branched paraphyses. <italic>Asci</italic> 8-spored, clavate or cylindrical, lacking an apical apparatus, shortly pedicelate, measuring (82–)90–125(–128) × (14–)15–19(–21) μm (<italic>n</italic> = 30). <italic>Ascospores</italic> uniseriate to biseriate, hyaline, smooth-walled, apiosporic, composed of a large curved upper cell and small lower cell, fusiform or slightly curved in shape with narrowly rounded ends, uniguttulated, lacking a gelatinose sheath, measuring (28–)29–34(–37) × (5–)6–8(–9) μm, and a basal cell 5–7 μm (<italic>n</italic> = 45). Asexual morph: <italic>Mycelium</italic> hyaline, septate, branched, hyphae 2–4 μm in diameter. <italic>Conidiophores</italic> reduced to the conidiogenous cells. <italic>Conidiogenous cells</italic> aggregated in clusters on hypha or solitary, ampuliform or cylindrical, 6–12 × 3 μm. <italic>Conidia</italic> brown, smooth, globose to ellipsoid (9–)10(–12) µm long (<italic>n</italic> = 30) in face view, lenticular, with a paler equatorial slit, and (6–)7(–8) μm long (<italic>n</italic> = 40) in side view. <italic>Sterile cells</italic> elongated, rolled up, sometimes mixed among conidia. <italic>Culture characteristics</italic>: ascospores germinating on <abbrev xmlns:xlink="http://www.w3.org/1999/xlink" xlink:title="malt extract agar" id="ABBRID0E5ACK" xlink:type="simple">MEA</abbrev> 2% within 24–48 h. <italic>Colonies</italic> flat, spreading, with sparse aerial mycelium, pale siena with white patches.</p></tp:treatment-sec><tp:treatment-sec sec-type="material" id="SECID0EEBCK"><title>Type.</title><p>Portugal. <italic>Viana do Castelo</italic>: Valença do Minho, on dead culms of <italic><tp:taxon-name><tp:taxon-name-part taxon-name-part-type="genus" reg="Arundo">Arundo</tp:taxon-name-part><tp:taxon-name-part taxon-name-part-type="species" reg="donax">donax</tp:taxon-name-part></tp:taxon-name></italic>. 10 Jan. 2018, <italic>A. Pintos</italic> (MA-Fungi 91732 holotype, <ext-link xmlns:xlink="http://www.w3.org/1999/xlink" ext-link-type="gen" xlink:href="AP10118" xlink:type="simple">AP10118</ext-link> isotype, <abbrev xmlns:xlink="http://www.w3.org/1999/xlink" xlink:title="CBS-KNAW Fungal Biodiversity Centre, Utrecht, The Netherlands" id="ABBRID0E5BCK" xlink:type="simple">CBS</abbrev> 145137 ex-type culture).</p></tp:treatment-sec><tp:treatment-sec sec-type="notes" id="SECID0ECCCK"><title>Notes.</title><p><italic><tp:taxon-name><tp:taxon-name-part taxon-name-part-type="genus" reg="Arthrinium">Arthrinium</tp:taxon-name-part><tp:taxon-name-part taxon-name-part-type="species" reg="ibericum">ibericum</tp:taxon-name-part></tp:taxon-name></italic> belongs to the large clade around <italic><tp:taxon-name><tp:taxon-name-part taxon-name-part-type="genus" reg="Arthrinium">A.</tp:taxon-name-part><tp:taxon-name-part taxon-name-part-type="species" reg="sacchari">sacchari</tp:taxon-name-part></tp:taxon-name></italic>, where it shows a relation with the subclade of <italic><tp:taxon-name><tp:taxon-name-part taxon-name-part-type="genus" reg="Arthrinium">A.</tp:taxon-name-part><tp:taxon-name-part taxon-name-part-type="species" reg="phaeospermum">phaeospermum</tp:taxon-name-part></tp:taxon-name></italic>, <italic><tp:taxon-name><tp:taxon-name-part taxon-name-part-type="genus" reg="Arthrinium">A.</tp:taxon-name-part><tp:taxon-name-part taxon-name-part-type="species" reg="saccharicola">saccharicola</tp:taxon-name-part></tp:taxon-name></italic>, and the modern species <italic><tp:taxon-name><tp:taxon-name-part taxon-name-part-type="genus" reg="Arthrinium">A.</tp:taxon-name-part><tp:taxon-name-part taxon-name-part-type="species" reg="serenense">serenense</tp:taxon-name-part></tp:taxon-name></italic>, <italic><tp:taxon-name><tp:taxon-name-part taxon-name-part-type="genus" reg="Arthrinium">A.</tp:taxon-name-part><tp:taxon-name-part taxon-name-part-type="species" reg="camelliae-sinensis">camelliae-sinensis</tp:taxon-name-part></tp:taxon-name></italic>, <italic><tp:taxon-name><tp:taxon-name-part taxon-name-part-type="genus" reg="Arthrinium">A.</tp:taxon-name-part><tp:taxon-name-part taxon-name-part-type="species" reg="jiangxiense">jiangxiense</tp:taxon-name-part></tp:taxon-name></italic>, <italic><tp:taxon-name><tp:taxon-name-part taxon-name-part-type="genus" reg="Arthrinium">A.</tp:taxon-name-part><tp:taxon-name-part taxon-name-part-type="species" reg="dichotomanthi">dichotomanthi</tp:taxon-name-part></tp:taxon-name></italic>, <italic><tp:taxon-name><tp:taxon-name-part taxon-name-part-type="genus" reg="Arthrinium">A.</tp:taxon-name-part><tp:taxon-name-part taxon-name-part-type="species" reg="obovatum">obovatum</tp:taxon-name-part></tp:taxon-name></italic> and <italic><tp:taxon-name><tp:taxon-name-part taxon-name-part-type="genus" reg="Arthrinium">A.</tp:taxon-name-part><tp:taxon-name-part taxon-name-part-type="species" reg="pseudosinense">pseudosinense</tp:taxon-name-part></tp:taxon-name></italic>. The size of conidia is more or less similar to that of <italic><tp:taxon-name><tp:taxon-name-part taxon-name-part-type="genus" reg="Arthrinium">A.</tp:taxon-name-part><tp:taxon-name-part taxon-name-part-type="species" reg="camelliae-sinensis">camelliae-sinensis</tp:taxon-name-part></tp:taxon-name></italic>, where these measure about 9.0–13.5 μm in frontal view, but conidiogenous cells are a bit smaller in this species, measuring about 4.0–9.5 × 3.0–6.0 μm. <italic><tp:taxon-name><tp:taxon-name-part taxon-name-part-type="genus" reg="Arthrinium">Arthrinium</tp:taxon-name-part><tp:taxon-name-part taxon-name-part-type="species" reg="pseudosinense">pseudosinense</tp:taxon-name-part></tp:taxon-name></italic> has slightly smaller asci measuring 85–100 × 15–20 µm, and ellipsoid conidia covered with a mucilaginous sheath. <italic><tp:taxon-name><tp:taxon-name-part taxon-name-part-type="genus" reg="Arthrinium">Arthrinium</tp:taxon-name-part><tp:taxon-name-part taxon-name-part-type="species" reg="saccharicola">saccharicola</tp:taxon-name-part></tp:taxon-name></italic> has hyphae slightly wider, about 3–5 µm. The genetic identity of <italic><tp:taxon-name><tp:taxon-name-part taxon-name-part-type="genus" reg="Arthrinium">A.</tp:taxon-name-part><tp:taxon-name-part taxon-name-part-type="species" reg="phaeospermum">phaeospermum</tp:taxon-name-part></tp:taxon-name></italic> is still dubious because of the lack of a proper type, but the lineages of this species in the work of <xref ref-type="bibr" rid="B6">Crous and Groenewald (2013)</xref> have slightly smaller conidiogenous cells measuring 5–10 × 3–5 μm, and a different iron-grey colour of colonies in <abbrev xmlns:xlink="http://www.w3.org/1999/xlink" xlink:title="malt extract agar" id="ABBRID0EGHCK" xlink:type="simple">MEA</abbrev>.</p><fig id="F9" position="float" orientation="portrait"><label>Figure 9.</label><caption><p><italic><tp:taxon-name><tp:taxon-name-part taxon-name-part-type="genus" reg="Arthrinium">A.</tp:taxon-name-part><tp:taxon-name-part taxon-name-part-type="species" reg="ibericum">ibericum</tp:taxon-name-part></tp:taxon-name></italic><bold>A</bold> ascomata with oozing ascospores <bold>B–D</bold> asci <bold>E–H</bold> ascospores <bold>I</bold> colony on <abbrev xmlns:xlink="http://www.w3.org/1999/xlink" xlink:title="malt extract agar" id="ABBRID0EFICK" xlink:type="simple">MEA</abbrev><bold>J–M</bold> conidiogenous cells giving rise to conidia <bold>N</bold> sterile cell with conidia <bold>O</bold> conidia. Scale bars: 200 µm (<bold>A</bold>); 10 µm (<bold>B–D</bold>); 20 µm (<bold>C</bold>); 5 µm (<bold>E–H</bold>); 5 µm (<bold>J–O</bold>).</p></caption><graphic xmlns:xlink="http://www.w3.org/1999/xlink" xlink:href="mycokeys-49-015-g009.jpg" position="float" orientation="portrait" xlink:type="simple" id="oo_273951.jpg"/></fig></tp:treatment-sec><ref-list><ref id="B6"><mixed-citation xmlns:xlink="http://www.w3.org/1999/xlink" xlink:type="simple"><person-group><name name-style="western"><surname>Crous</surname><given-names>PW</given-names></name><name name-style="western"><surname>Groenewald</surname><given-names>JZ</given-names></name></person-group> (<year>2013</year>) <article-title>A phylogenetic re-evaluation of <italic><tp:taxon-name><tp:taxon-name-part taxon-name-part-type="genus">Arthrinium</tp:taxon-name-part></tp:taxon-name></italic>.</article-title><source>IMA Fungus</source><volume>4</volume>: <fpage>133</fpage>–<lpage>154</lpage>. <ext-link xlink:type="simple" ext-link-type="doi" xlink:href="10.5598/imafungus.2013.04.01.13">https://doi.org/10.5598/imafungus.2013.04.01.13</ext-link></mixed-citation></ref></ref-list></tp:taxon-treatment>
