# Supplementary material for: Six new species of Arthrinium from Europe and notes about A.caricicola and other species found in Carex spp. hosts
Source: MycoKeys. 2019 Mar 12;49:15–48. doi: 10.3897/mycokeys.49.32115 (PMC6424953; doi:10.3897/mycokeys.49.32115)
Supplement: XML Treatment for Arthrinium italicum [file mycokeys.49.32115-treatment8.xml]

<!DOCTYPE tp:taxon-treatment
  PUBLIC "-//TaxonX//DTD Taxonomic Treatment Publishing DTD v0 20100105//EN" "tax-treatment-NSO.dtd">
<tp:taxon-treatment xmlns:tp="http://www.plazi.org/taxpub"><tp:treatment-meta><kwd-group><label>Taxon classification</label><kwd><named-content xmlns:xlink="http://www.w3.org/1999/xlink" content-type="kingdom">Fungi</named-content></kwd><kwd><named-content xmlns:xlink="http://www.w3.org/1999/xlink" content-type="order">Xylariales</named-content></kwd><kwd><named-content xmlns:xlink="http://www.w3.org/1999/xlink" content-type="family">Apiosporaceae</named-content></kwd></kwd-group><mixed-citation publication-type="journal"><person-group><name><surname>Pintos</surname><given-names>Ángel</given-names></name><name><surname>Alvarado</surname><given-names>Pablo</given-names></name><name><surname>Planas</surname><given-names>Juan</given-names></name><name><surname>Jarling</surname><given-names>Rene</given-names></name></person-group><article-title>Six new species of <italic><tp:taxon-name><tp:taxon-name-part taxon-name-part-type="genus" reg="Arthrinium">Arthrinium</tp:taxon-name-part></tp:taxon-name></italic> from Europe and notes about <italic><tp:taxon-name><tp:taxon-name-part taxon-name-part-type="genus" reg="Arthrinium">A.</tp:taxon-name-part><tp:taxon-name-part taxon-name-part-type="species" reg="caricicola">caricicola</tp:taxon-name-part></tp:taxon-name></italic> and other species found in <italic><tp:taxon-name><tp:taxon-name-part taxon-name-part-type="genus" reg="Carex">Carex</tp:taxon-name-part></tp:taxon-name></italic> spp. hosts</article-title><source>MycoKeys</source><day>12</day><month>3</month><year>2019</year><volume>49</volume><fpage>15</fpage><lpage>48</lpage><pub-id pub-id-type="doi">10.3897/mycokeys.49.32115</pub-id></mixed-citation></tp:treatment-meta><tp:nomenclature><tp:taxon-name>
              <tp:taxon-name-part taxon-name-part-type="genus" reg="Arthrinium">Arthrinium</tp:taxon-name-part>
              <tp:taxon-name-part taxon-name-part-type="species" reg="italicum">italicum</tp:taxon-name-part>
              <object-id xmlns:xlink="http://www.w3.org/1999/xlink" content-type="mycobank" xlink:type="simple">828870</object-id>
            </tp:taxon-name><tp:taxon-authority>Pintos &amp; P. Alvarado</tp:taxon-authority><tp:taxon-status xmlns:xlink="http://www.w3.org/1999/xlink" xlink:type="simple">sp. nov.</tp:taxon-status><xref ref-type="fig" rid="F10">Fig. 10</xref></tp:nomenclature><tp:treatment-sec sec-type="etymology" id="SECID0ELKCK"><title>Etymology.</title><p>In reference to Italy, the country where the holotype was found.</p></tp:treatment-sec><tp:treatment-sec sec-type="diagnosis" id="SECID0EQKCK"><title>Diagnosis.</title><p>Sexual morph: <italic>Stromata</italic> solitary to gregarious, inmersed to erumpent, fusiform, with long axis broken at the top by one or two cracks, 0.5–4 × 0.2–0.5 mm (<italic>n</italic> = 20). <italic>Ascomata</italic> uniseriate or irregularly arranged beneath stromata, pseudothecial, black, globose to subglobose with a flattened base, 150–200 μm high × 230–300 μm wide. <italic>Peridium</italic> composed of 5 or 6 layers of brown cells arranged in textura angularis, with a conspicuous peryphisate ostiole. <italic>Hamathecium</italic> paraphyses hyphae-like. <italic>Asci</italic> broadly cylindrical, clavate or subglobose, pedicel indistinct, apically rounded (70–)72–93(–96) × (14–)15–18(–20) μm (<italic>n</italic> = 30). <italic>Ascospores</italic> apiosporic, clavate to fusiform with narrowly rounded ends, composed of a large upper cell and small lower cell, hyaline, smooth-walled, surrounded by a gelatinose sheath, measuring (20–)21–25(–26) × (5–)6– 9(–10) μm, basal cell 3–5 μm (<italic>n</italic> = 45). Asexual morph: <italic>Mycelium</italic> consisting of smooth, hyaline, branched, septate hyphae 1.5–4 µm in diameter. <italic>Conidiophores</italic> straight or flexuous, cylindrical, colourless except for the thick brown transversal septa, smooth-walled, 10–50 × 1–3 μm. <italic>Conidiogenous cells</italic> ampuliform, cylindrical or doliform, hyaline to brown, (3–)4–7(–9) × (1.5–)2–3(–5) μm (<italic>n</italic> = 30). <italic>Conidia</italic> brown, smooth, globose in face view, lenticular in side view, 4–6 × 3–4 μm (<italic>n</italic> = 65), with a pale equatorial slit. <italic>Culture characteristics</italic>: on <abbrev xmlns:xlink="http://www.w3.org/1999/xlink" xlink:title="malt extract agar" id="ABBRID0E2LCK" xlink:type="simple">MEA</abbrev> 2%, sparse aerial mycelia, surface dirty white, reverse pale yellowish.</p></tp:treatment-sec><tp:treatment-sec sec-type="material" id="SECID0E6LCK"><title>Type.</title><p>Italy: Sicily: On dead culms of <italic><tp:taxon-name><tp:taxon-name-part taxon-name-part-type="genus" reg="Arundo">Arundo</tp:taxon-name-part><tp:taxon-name-part taxon-name-part-type="species" reg="donax">donax</tp:taxon-name-part></tp:taxon-name></italic>, 19 June 2016, <italic>H. Voglmayr</italic> (MA-Fungi 91733 holotype, <ext-link xmlns:xlink="http://www.w3.org/1999/xlink" ext-link-type="gen" xlink:href="AP221017" xlink:type="simple">AP221017</ext-link> isotype, <abbrev xmlns:xlink="http://www.w3.org/1999/xlink" xlink:title="CBS-KNAW Fungal Biodiversity Centre, Utrecht, The Netherlands" id="ABBRID0EXMCK" xlink:type="simple">CBS</abbrev> 145138 ex-type culture).</p></tp:treatment-sec><tp:treatment-sec sec-type="notes" id="SECID0E2MCK"><title>Notes.</title><p><italic><tp:taxon-name><tp:taxon-name-part taxon-name-part-type="genus" reg="Arthrinium">Arthrinium</tp:taxon-name-part><tp:taxon-name-part taxon-name-part-type="species" reg="italicum">italicum</tp:taxon-name-part></tp:taxon-name></italic> is phylogenetically close to <italic><tp:taxon-name><tp:taxon-name-part taxon-name-part-type="genus" reg="Arthrinium">A.</tp:taxon-name-part><tp:taxon-name-part taxon-name-part-type="species" reg="thailandicum">thailandicum</tp:taxon-name-part></tp:taxon-name></italic>, and to a lesser extent to <italic><tp:taxon-name><tp:taxon-name-part taxon-name-part-type="genus" reg="Arthrinium">A.</tp:taxon-name-part><tp:taxon-name-part taxon-name-part-type="species" reg="malaysianum">malaysianum</tp:taxon-name-part></tp:taxon-name></italic>. Stromata of <italic><tp:taxon-name><tp:taxon-name-part taxon-name-part-type="genus" reg="Arthrinium">A.</tp:taxon-name-part><tp:taxon-name-part taxon-name-part-type="species" reg="thailandicum">thailandicum</tp:taxon-name-part></tp:taxon-name></italic> are smaller than those of <italic><tp:taxon-name><tp:taxon-name-part taxon-name-part-type="genus" reg="Arthrinium">A.</tp:taxon-name-part><tp:taxon-name-part taxon-name-part-type="species" reg="italicum">italicum</tp:taxon-name-part></tp:taxon-name></italic>, measuring 0.45–0.99 × 0.3–0.55 mm, ascomata are perithecical, its conidiogenous cells are longer (11.5–39 × 2–3.5 μm) and branched, and conidia measure 5–9 × 5–8 μm. The conidia of <italic><tp:taxon-name><tp:taxon-name-part taxon-name-part-type="genus" reg="Arthrinium">A.</tp:taxon-name-part><tp:taxon-name-part taxon-name-part-type="species" reg="malaysianum">malaysianum</tp:taxon-name-part></tp:taxon-name></italic> are similar in size, but this species does not produce conidiophores.</p></tp:treatment-sec><tp:treatment-sec sec-type="material" id="SECID0EDPCK"><title>Other specimens examined.</title><p>Spain: Balearic Islands: Mallorca, Puerto de Andratx, on dead culms of <italic><tp:taxon-name><tp:taxon-name-part taxon-name-part-type="genus" reg="Phragmites">Phragmites</tp:taxon-name-part><tp:taxon-name-part taxon-name-part-type="species" reg="australis">australis</tp:taxon-name-part></tp:taxon-name></italic>, 29 Jan. 2018, <italic>A. Pintos</italic> (MA-Fungi 91734, <ext-link xmlns:xlink="http://www.w3.org/1999/xlink" ext-link-type="gen" xlink:href="AP29118" xlink:type="simple">AP29118</ext-link>).</p><fig id="F10" position="float" orientation="portrait"><label>Figure 10.</label><caption><p><italic><tp:taxon-name><tp:taxon-name-part taxon-name-part-type="genus" reg="Arthrinium">A.</tp:taxon-name-part><tp:taxon-name-part taxon-name-part-type="species" reg="italicum">italicum</tp:taxon-name-part></tp:taxon-name></italic><bold>A, B</bold> stromata on host <bold>C</bold> asci <bold>D, E, G</bold> ascospores <bold>F</bold> ascospores with sheath <bold>H</bold> colony on <abbrev xmlns:xlink="http://www.w3.org/1999/xlink" xlink:title="malt extract agar" id="ABBRID0EYQCK" xlink:type="simple">MEA</abbrev><bold>I–M</bold> conidiogenous cell giving rise to conidia <bold>N, O</bold> conidia. Scale bars: 200 µm (<bold>A, B</bold>); 5 µm (<bold>D–G</bold>); 5 µm (<bold>H–L, N, O</bold>); 10 µm (<bold>M</bold>).</p></caption><graphic xmlns:xlink="http://www.w3.org/1999/xlink" xlink:href="mycokeys-49-015-g010.jpg" position="float" orientation="portrait" xlink:type="simple" id="oo_273952.jpg"/></fig></tp:treatment-sec></tp:taxon-treatment>
