# Supplementary material for: Six new species of Arthrinium from Europe and notes about A.caricicola and other species found in Carex spp. hosts
Source: MycoKeys. 2019 Mar 12;49:15–48. doi: 10.3897/mycokeys.49.32115 (PMC6424953; doi:10.3897/mycokeys.49.32115)
Supplement: XML Treatment for Arthrinium marii [file mycokeys.49.32115-treatment9.xml]

<!DOCTYPE tp:taxon-treatment
  PUBLIC "-//TaxonX//DTD Taxonomic Treatment Publishing DTD v0 20100105//EN" "tax-treatment-NSO.dtd">
<tp:taxon-treatment xmlns:tp="http://www.plazi.org/taxpub"><tp:treatment-meta><kwd-group><label>Taxon classification</label><kwd><named-content xmlns:xlink="http://www.w3.org/1999/xlink" content-type="kingdom">Fungi</named-content></kwd><kwd><named-content xmlns:xlink="http://www.w3.org/1999/xlink" content-type="order">Xylariales</named-content></kwd><kwd><named-content xmlns:xlink="http://www.w3.org/1999/xlink" content-type="family">Apiosporaceae</named-content></kwd></kwd-group><mixed-citation publication-type="journal"><person-group><name><surname>Pintos</surname><given-names>Ángel</given-names></name><name><surname>Alvarado</surname><given-names>Pablo</given-names></name><name><surname>Planas</surname><given-names>Juan</given-names></name><name><surname>Jarling</surname><given-names>Rene</given-names></name></person-group><article-title>Six new species of <italic><tp:taxon-name><tp:taxon-name-part taxon-name-part-type="genus" reg="Arthrinium">Arthrinium</tp:taxon-name-part></tp:taxon-name></italic> from Europe and notes about <italic><tp:taxon-name><tp:taxon-name-part taxon-name-part-type="genus" reg="Arthrinium">A.</tp:taxon-name-part><tp:taxon-name-part taxon-name-part-type="species" reg="caricicola">caricicola</tp:taxon-name-part></tp:taxon-name></italic> and other species found in <italic><tp:taxon-name><tp:taxon-name-part taxon-name-part-type="genus" reg="Carex">Carex</tp:taxon-name-part></tp:taxon-name></italic> spp. hosts</article-title><source>MycoKeys</source><day>12</day><month>3</month><year>2019</year><volume>49</volume><fpage>15</fpage><lpage>48</lpage><pub-id pub-id-type="doi">10.3897/mycokeys.49.32115</pub-id></mixed-citation></tp:treatment-meta><tp:nomenclature><tp:taxon-name>
              <tp:taxon-name-part taxon-name-part-type="genus" reg="Arthrinium">Arthrinium</tp:taxon-name-part>
              <tp:taxon-name-part taxon-name-part-type="species" reg="marii">marii</tp:taxon-name-part>
            </tp:taxon-name><tp:taxon-authority>Larrondo &amp; Calvo, Mycologia 82: 397 (1990)</tp:taxon-authority><xref ref-type="fig" rid="F11">Fig. 11</xref></tp:nomenclature><tp:treatment-sec sec-type="description" id="SECID0EVSCK"><title>Description.</title><p>Sexual morph: <italic>Stromata</italic> forming black fusiform spots, visible at the naked eye, with a long axis broken at the top revealing the ostioles of pseudothecia, 2–6 × 0.2–0.5 mm in size. <italic>Ascomata</italic> subglobose, sometimes with a flattened base, brownish to reddish brown, 150–190 μm high × 160–250 μm wide (<italic>n</italic> = 20). <italic>Peridium</italic> with several layers of cells arranged in <italic>textura angularis</italic>, with a conspicuous ostiole 50–7–80 μm diameter, periphysate. <italic>Hamathecium</italic> paraphyses not prominent, hyphae-like, septate, hyaline. <italic>Asci</italic> 8-spored, unitunicate, broadly cylindrical to clavate, with rounded apex and a short pedicel, (60–)70–100(–115) × (16–)18–20(–22) μm (<italic>n</italic> = 30). <italic>Ascospores</italic> fusiform to elliptical, with narrowly rounded ends, hyaline, with multiple guttules, surrounded by a mucilaginous sheath, (16)19–23(–24) × (6–)7–8(–10) μm, basal cell 2–5 (<italic>n</italic> = 30). Asexual morph: <italic>Mycelium</italic> consisting of smooth, hyaline, branched, septate hyphae measuring 1.5–5 µm in diameter. <italic>Conidiophores</italic> straight or flexuous, cylindrical, colourless except for the thick brown transverse septa, measuring 10–40 × 2–3 μm. <italic>Conidiogenous cells</italic> ampuliform to cylindrical, hyaline to brown, (3–)4–7(–11) × (1.4–)2–4(–5) μm (<italic>n</italic> = 30). <italic>Conidia</italic>, brown, smooth, granular, globose in face view, lenticular in side view, measuring (6–)7–8(–9) × 4–5(–6) µm, with a pale equatorial slit. <italic>Sterile cells</italic> elongated, brown. <italic>Culture characteristics</italic>: ascospores germinating on <abbrev xmlns:xlink="http://www.w3.org/1999/xlink" xlink:title="malt extract agar" id="ABBRID0ECUCK" xlink:type="simple">MEA</abbrev> 2% within 24–48 h. <italic>Colonies</italic> flat, spreading, with sparse aerial mycelium, reverse concolour with agA.</p></tp:treatment-sec><tp:treatment-sec sec-type="notes" id="SECID0EIUCK"><title>Notes.</title><p><italic><tp:taxon-name><tp:taxon-name-part taxon-name-part-type="genus" reg="Arthrinium">Arthrinium</tp:taxon-name-part><tp:taxon-name-part taxon-name-part-type="species" reg="marii">marii</tp:taxon-name-part></tp:taxon-name></italic> was proposed by <xref ref-type="bibr" rid="B30">Larrondo and Calvo (1990)</xref> who described its asexual morph. This apparently frequent species has been isolated from the atmosphere, pharmaceutical excipients, home dust, and beach sand, as well as from various plant hosts (Crous 2013). In the present work the sexual morph is described for the first time. Genetically, samples identified as <italic><tp:taxon-name><tp:taxon-name-part taxon-name-part-type="genus" reg="Arthrinium">A.</tp:taxon-name-part><tp:taxon-name-part taxon-name-part-type="species" reg="marii">marii</tp:taxon-name-part></tp:taxon-name></italic> seem to represent two distinct clades (Fig. <xref ref-type="fig" rid="F2">2</xref>), with differences in <abbrev xmlns:xlink="http://www.w3.org/1999/xlink" xlink:title="β-tubulin" id="ABBRID0EMVCK" xlink:type="simple">tub2</abbrev> and tef1 genes, but it should be further investigated with additional data before concluding if these clades should be interpreted as intraspecific variability, partially isolated lineages, or fully isolated species. Similarly, the incomplete data from the type specimens of <italic><tp:taxon-name><tp:taxon-name-part taxon-name-part-type="genus" reg="Arthrinium">A.</tp:taxon-name-part><tp:taxon-name-part taxon-name-part-type="species" reg="hispanicum">hispanicum</tp:taxon-name-part></tp:taxon-name></italic> and <italic><tp:taxon-name><tp:taxon-name-part taxon-name-part-type="genus" reg="Arthrinium">A.</tp:taxon-name-part><tp:taxon-name-part taxon-name-part-type="species" reg="mediterranei">mediterranei</tp:taxon-name-part></tp:taxon-name></italic> do not allow one to conclude if these apparently related species represent a single taxon or even belong to <italic><tp:taxon-name><tp:taxon-name-part taxon-name-part-type="genus" reg="Arthrinium">A.</tp:taxon-name-part><tp:taxon-name-part taxon-name-part-type="species" reg="marii">marii</tp:taxon-name-part></tp:taxon-name></italic>.</p></tp:treatment-sec><tp:treatment-sec sec-type="material" id="SECID0ERWCK"><title>Specimens examined.</title><p>Austria: Oberösterreich: St. Willibald, on dead culms of <italic><tp:taxon-name><tp:taxon-name-part taxon-name-part-type="genus" reg="Phragmites">Phragmites</tp:taxon-name-part><tp:taxon-name-part taxon-name-part-type="species" reg="australis">australis</tp:taxon-name-part></tp:taxon-name></italic>, 10 July 2016, <italic>H. Voglmayr</italic>, (MA-Fungi 91738, <ext-link xmlns:xlink="http://www.w3.org/1999/xlink" ext-link-type="gen" xlink:href="AP191017" xlink:type="simple">AP191017</ext-link>).</p><p>Italy: Sicily: casa de la Monache, on dead culms of <italic><tp:taxon-name><tp:taxon-name-part taxon-name-part-type="genus" reg="Phragmites">Phragmites</tp:taxon-name-part><tp:taxon-name-part taxon-name-part-type="species" reg="australis">australis</tp:taxon-name-part></tp:taxon-name></italic>, 16 July 2016, <italic>H. Voglmayr</italic> (MA-Fung 91740, APVog2).</p><p>Portugal: Viana do Castelo: Valença do Minho, on dead culms of <italic><tp:taxon-name><tp:taxon-name-part taxon-name-part-type="genus" reg="Phragmites">Phragmites</tp:taxon-name-part><tp:taxon-name-part taxon-name-part-type="species" reg="australis">australis</tp:taxon-name-part></tp:taxon-name></italic>, 10 Jan. 2018, <italic>A. Pintos</italic> (AP10118A).</p><p>Spain: Balearic Islands: Mallorca, Esporlas, on dead culms of <italic><tp:taxon-name><tp:taxon-name-part taxon-name-part-type="genus" reg="Arundo">Arundo</tp:taxon-name-part><tp:taxon-name-part taxon-name-part-type="species" reg="donax">donax</tp:taxon-name-part></tp:taxon-name></italic>, 13 July 2017, <italic>A. Pintos</italic> (MA-Fungi 91735, <ext-link xmlns:xlink="http://www.w3.org/1999/xlink" ext-link-type="gen" xlink:href="AP13717" xlink:type="simple">AP13717</ext-link>). Ibidem., 29 July 2017, <italic>A. Pintos</italic> (<ext-link xmlns:xlink="http://www.w3.org/1999/xlink" ext-link-type="gen" xlink:href="AP29717" xlink:type="simple">AP29717</ext-link>). Palma de Mallorca, on <italic><tp:taxon-name><tp:taxon-name-part taxon-name-part-type="genus" reg="Ampelodesmos">Ampelodesmos</tp:taxon-name-part><tp:taxon-name-part taxon-name-part-type="species" reg="mauritanicus">mauritanicus</tp:taxon-name-part></tp:taxon-name></italic>, 11 July 2017, <italic>A. Pintos</italic> (MA-Fungi 91737, AP11717A). Palma de Mallorca, on dead culms of <italic><tp:taxon-name><tp:taxon-name-part taxon-name-part-type="genus" reg="Phragmites">Phragmites</tp:taxon-name-part><tp:taxon-name-part taxon-name-part-type="species" reg="australis">australis</tp:taxon-name-part></tp:taxon-name></italic>, 26 July 2017, <italic>A. Pintos</italic> (MA-Fungi 91739, <ext-link xmlns:xlink="http://www.w3.org/1999/xlink" ext-link-type="gen" xlink:href="AP261017" xlink:type="simple">AP261017</ext-link>).</p><fig id="F11" position="float" orientation="portrait"><label>Figure 11.</label><caption><p><italic><tp:taxon-name><tp:taxon-name-part taxon-name-part-type="genus" reg="Arthrinium">A.</tp:taxon-name-part><tp:taxon-name-part taxon-name-part-type="species" reg="marii">marii</tp:taxon-name-part></tp:taxon-name></italic><bold>A</bold> stromata on host <bold>B</bold> asci <bold>C–F</bold> ascospores <bold>G</bold> colony on <abbrev xmlns:xlink="http://www.w3.org/1999/xlink" xlink:title="malt extract agar" id="ABBRID0E31CK" xlink:type="simple">MEA</abbrev><bold>H–I, K</bold> conidiogenous cells giving rise to conidia <bold>J</bold> conidiophore bearing conidia <bold>L</bold> conidia and sterile cells. Scale bars: 200 µm (<bold>A</bold>); 10 µm (<bold>B</bold>); 5 µm (<bold>C–F</bold>); 5 µm (<bold>H–L</bold>).</p></caption><graphic xmlns:xlink="http://www.w3.org/1999/xlink" xlink:href="mycokeys-49-015-g011.jpg" position="float" orientation="portrait" xlink:type="simple" id="oo_273953.jpg"/></fig></tp:treatment-sec><tp:treatment-sec><!--Section generated to contain objects referenced in tp:taxon-treatment.--><fig id="F2" position="float" orientation="portrait"><label>Figure 2.</label><caption><p>50% majority rule consensus phylogram obtained in MrBayes from 6750 trees after the analysis of ITS rDNA, 28S rDNA, tef1 and <abbrev xmlns:xlink="http://www.w3.org/1999/xlink" xlink:title="β-tubulin" id="ABBRID0E3DAG" xlink:type="simple">tub2</abbrev> sequences (introns included) of the /sacchari clade. Nodes were annotated if supported by &gt; 70% ML <abbrev xmlns:xlink="http://www.w3.org/1999/xlink" xlink:title="bootstrap proportions" id="ABBRID0EJEAG" xlink:type="simple">BP</abbrev> or &gt; 0.95 bayesian <abbrev xmlns:xlink="http://www.w3.org/1999/xlink" xlink:title="posterior probability" id="ABBRID0ENEAG" xlink:type="simple">PP</abbrev>, but non-significant support values are exceptionally represented inside parentheses. Bold names represent samples sequenced in the present study.</p></caption><graphic xmlns:xlink="http://www.w3.org/1999/xlink" xlink:href="mycokeys-49-015-g002.jpg" position="float" orientation="portrait" xlink:type="simple" id="oo_273944.jpg"/></fig></tp:treatment-sec><ref-list><ref id="B30"><mixed-citation xmlns:xlink="http://www.w3.org/1999/xlink" xlink:type="simple"><person-group><name name-style="western"><surname>Larrondo</surname><given-names>JV</given-names></name><name name-style="western"><surname>Calvo</surname><given-names>MA</given-names></name></person-group> (<year>1990</year>) <article-title>Two new species of <italic><tp:taxon-name><tp:taxon-name-part taxon-name-part-type="genus">Arthrinium</tp:taxon-name-part></tp:taxon-name></italic> from Spain.</article-title><source>Mycologia</source><volume>82</volume>: <fpage>396</fpage>–<lpage>398</lpage>. <ext-link xlink:type="simple" ext-link-type="doi" xlink:href="10.1080/00275514.1990.12025899">https://doi.org/10.1080/00275514.1990.12025899</ext-link></mixed-citation></ref></ref-list></tp:taxon-treatment>
