# Supplementary material for: Six new species of Arthrinium from Europe and notes about A.caricicola and other species found in Carex spp. hosts
Source: MycoKeys. 2019 Mar 12;49:15–48. doi: 10.3897/mycokeys.49.32115 (PMC6424953; doi:10.3897/mycokeys.49.32115)
Supplement: XML Treatment for Arthrinium piptatheri [file mycokeys.49.32115-treatment10.xml]

<!DOCTYPE tp:taxon-treatment
  PUBLIC "-//TaxonX//DTD Taxonomic Treatment Publishing DTD v0 20100105//EN" "tax-treatment-NSO.dtd">
<tp:taxon-treatment xmlns:tp="http://www.plazi.org/taxpub"><tp:treatment-meta><kwd-group><label>Taxon classification</label><kwd><named-content xmlns:xlink="http://www.w3.org/1999/xlink" content-type="kingdom">Fungi</named-content></kwd><kwd><named-content xmlns:xlink="http://www.w3.org/1999/xlink" content-type="order">Xylariales</named-content></kwd><kwd><named-content xmlns:xlink="http://www.w3.org/1999/xlink" content-type="family">Apiosporaceae</named-content></kwd></kwd-group><mixed-citation publication-type="journal"><person-group><name><surname>Pintos</surname><given-names>Ángel</given-names></name><name><surname>Alvarado</surname><given-names>Pablo</given-names></name><name><surname>Planas</surname><given-names>Juan</given-names></name><name><surname>Jarling</surname><given-names>Rene</given-names></name></person-group><article-title>Six new species of <italic><tp:taxon-name><tp:taxon-name-part taxon-name-part-type="genus" reg="Arthrinium">Arthrinium</tp:taxon-name-part></tp:taxon-name></italic> from Europe and notes about <italic><tp:taxon-name><tp:taxon-name-part taxon-name-part-type="genus" reg="Arthrinium">A.</tp:taxon-name-part><tp:taxon-name-part taxon-name-part-type="species" reg="caricicola">caricicola</tp:taxon-name-part></tp:taxon-name></italic> and other species found in <italic><tp:taxon-name><tp:taxon-name-part taxon-name-part-type="genus" reg="Carex">Carex</tp:taxon-name-part></tp:taxon-name></italic> spp. hosts</article-title><source>MycoKeys</source><day>12</day><month>3</month><year>2019</year><volume>49</volume><fpage>15</fpage><lpage>48</lpage><pub-id pub-id-type="doi">10.3897/mycokeys.49.32115</pub-id></mixed-citation></tp:treatment-meta><tp:nomenclature><tp:taxon-name>
              <tp:taxon-name-part taxon-name-part-type="genus" reg="Arthrinium">Arthrinium</tp:taxon-name-part>
              <tp:taxon-name-part taxon-name-part-type="species" reg="piptatheri">piptatheri</tp:taxon-name-part>
              <object-id xmlns:xlink="http://www.w3.org/1999/xlink" content-type="mycobank" xlink:type="simple">828871</object-id>
            </tp:taxon-name><tp:taxon-authority>Pintos &amp; P. Alvarado.</tp:taxon-authority><tp:taxon-status xmlns:xlink="http://www.w3.org/1999/xlink" xlink:type="simple">sp. nov.</tp:taxon-status><xref ref-type="fig" rid="F12">Fig. 12</xref></tp:nomenclature><tp:treatment-sec sec-type="etymology" id="SECID0EA4CK"><title>Etymology.</title><p>Named after <italic><tp:taxon-name><tp:taxon-name-part taxon-name-part-type="genus" reg="Piptatherum">Piptatherum</tp:taxon-name-part></tp:taxon-name></italic>, the host plant from which it was first isolated.</p></tp:treatment-sec><tp:treatment-sec sec-type="diagnosis" id="SECID0EN4CK"><title>Diagnosis.</title><p>Asexual morph: <italic>Mycelium</italic> consisting of smooth, hyaline, branched, septate hyphae measuring 1–4 µm in diameter. <italic>Conidiophore mother cells</italic> hyaline to brown, aggregated in clusters or solitary on hyphae, ampuliform, cylindrical or doliform, 4–11 × 2–5 µm, growing above one or several hyaline cylindrical cells. <italic>Conidiophore</italic> reduced to a conidiogenous cell. <italic>Conidiogenous cells</italic> basauxic, polyblastic, sympodial, cylindrical, discrete, sometimes branched, smooth-walled, measuring 6–27 × 2–5 μm (<italic>n</italic> = 25). <italic>Conidia</italic> globose to ellipsoidal, pale brown to brown, with a thin hyaline germ-slit, 6–8 × 3–5 μm (<italic>n</italic> = 30). <italic>Sterile cells</italic> eloganted, brown, sometimes mixed among conidia, 13–16 × 4–5 μm (<italic>n</italic> = 30). <italic>Culture characteristics</italic>: on <abbrev xmlns:xlink="http://www.w3.org/1999/xlink" xlink:title="malt extract agar" id="ABBRID0EH5CK" xlink:type="simple">MEA</abbrev> 2%, colonies flat, spreading, with sparse aerial mycelium, reverse concolour with agar.</p></tp:treatment-sec><tp:treatment-sec sec-type="material" id="SECID0EL5CK"><title>Type.</title><p>Spain: Balearic Islands: Mallorca: Llucmajor, on dead stems of <italic><tp:taxon-name><tp:taxon-name-part taxon-name-part-type="genus" reg="Piptatherum">Piptatherum</tp:taxon-name-part><tp:taxon-name-part taxon-name-part-type="species" reg="miliaceum">miliaceum</tp:taxon-name-part></tp:taxon-name></italic>, 4 Aug. 2017, <italic>A. Pintos</italic> (MA-Fungi 91745 holotype, AP4817A isotype, <abbrev xmlns:xlink="http://www.w3.org/1999/xlink" xlink:title="CBS-KNAW Fungal Biodiversity Centre, Utrecht, The Netherlands" id="ABBRID0ED6CK" xlink:type="simple">CBS</abbrev> 145149 ex-type culture).</p></tp:treatment-sec><tp:treatment-sec sec-type="notes" id="SECID0EH6CK"><title>Notes.</title><p><italic><tp:taxon-name><tp:taxon-name-part taxon-name-part-type="genus" reg="Arthrinium">Arthrinium</tp:taxon-name-part><tp:taxon-name-part taxon-name-part-type="species" reg="piptatheri">piptatheri</tp:taxon-name-part></tp:taxon-name></italic> is genetically close, but genetically distinct from <italic><tp:taxon-name><tp:taxon-name-part taxon-name-part-type="genus" reg="Arthrinium">A.</tp:taxon-name-part><tp:taxon-name-part taxon-name-part-type="species" reg="marii">marii</tp:taxon-name-part></tp:taxon-name></italic>, <italic><tp:taxon-name><tp:taxon-name-part taxon-name-part-type="genus" reg="Arthrinium">A.</tp:taxon-name-part><tp:taxon-name-part taxon-name-part-type="species" reg="sacchari">sacchari</tp:taxon-name-part></tp:taxon-name></italic>, <italic><tp:taxon-name><tp:taxon-name-part taxon-name-part-type="genus" reg="Arthrinium">A.</tp:taxon-name-part><tp:taxon-name-part taxon-name-part-type="species" reg="guizhouense">guizhouense</tp:taxon-name-part></tp:taxon-name></italic>, <italic><tp:taxon-name><tp:taxon-name-part taxon-name-part-type="genus" reg="Arthrinium">A.</tp:taxon-name-part><tp:taxon-name-part taxon-name-part-type="species" reg="hispanicum">hispanicum</tp:taxon-name-part></tp:taxon-name></italic>, <italic><tp:taxon-name><tp:taxon-name-part taxon-name-part-type="genus" reg="Arthrinium">A.</tp:taxon-name-part><tp:taxon-name-part taxon-name-part-type="species" reg="mediterranei">mediterranei</tp:taxon-name-part></tp:taxon-name></italic>, <italic><tp:taxon-name><tp:taxon-name-part taxon-name-part-type="genus" reg="Arthrinium">A.</tp:taxon-name-part><tp:taxon-name-part taxon-name-part-type="species" reg="longistromum">longistromum</tp:taxon-name-part></tp:taxon-name></italic> D.Q. Dai &amp; K.D. Hyde, and to a lesser extent <italic><tp:taxon-name><tp:taxon-name-part taxon-name-part-type="genus" reg="Arthrinium">A.</tp:taxon-name-part><tp:taxon-name-part taxon-name-part-type="species" reg="pseudospegazzinii">pseudospegazzinii</tp:taxon-name-part></tp:taxon-name></italic> (Fig. <xref ref-type="fig" rid="F2">2</xref>) and the clade around <italic><tp:taxon-name><tp:taxon-name-part taxon-name-part-type="genus" reg="Arthrinium">A.</tp:taxon-name-part><tp:taxon-name-part taxon-name-part-type="species" reg="phaeospermum">phaeospermum</tp:taxon-name-part></tp:taxon-name></italic> (Fig. <xref ref-type="fig" rid="F1">1</xref>). The incomplete genetic data available is probably the cause behind the lack of significant support for some of these taxa. Morphologically, <italic><tp:taxon-name><tp:taxon-name-part taxon-name-part-type="genus" reg="Arthrinium">A.</tp:taxon-name-part><tp:taxon-name-part taxon-name-part-type="species" reg="piptatheri">piptatheri</tp:taxon-name-part></tp:taxon-name></italic> differs from <italic><tp:taxon-name><tp:taxon-name-part taxon-name-part-type="genus" reg="Arthrinium">A.</tp:taxon-name-part><tp:taxon-name-part taxon-name-part-type="species" reg="marii">marii</tp:taxon-name-part></tp:taxon-name></italic> because of its sympodial, branched conidiogenous cells. <italic><tp:taxon-name><tp:taxon-name-part taxon-name-part-type="genus" reg="Arthrinium">Arthrinium</tp:taxon-name-part><tp:taxon-name-part taxon-name-part-type="species" reg="guizhouense">guizhouense</tp:taxon-name-part></tp:taxon-name></italic> has shorter conidiogenous cells (3.5–8.0 μm). Finally, some sequences of <italic><tp:taxon-name><tp:taxon-name-part taxon-name-part-type="genus" reg="Apiospora">Ap.</tp:taxon-name-part><tp:taxon-name-part taxon-name-part-type="species" reg="montagnei">montagnei</tp:taxon-name-part></tp:taxon-name></italic> are related also with this group (Fig. <xref ref-type="fig" rid="F2">2</xref>), but this species is considered the sexual morph of <italic><tp:taxon-name><tp:taxon-name-part taxon-name-part-type="genus" reg="Arthrinium">A.</tp:taxon-name-part><tp:taxon-name-part taxon-name-part-type="species" reg="arundinis">arundinis</tp:taxon-name-part></tp:taxon-name></italic>, with a very different genetic profile in <xref ref-type="bibr" rid="B6">Crous and Groenewald (2013)</xref>, so its actual identity should be further investigated.</p><fig id="F12" position="float" orientation="portrait"><label>Figure 12.</label><caption><p><italic><tp:taxon-name><tp:taxon-name-part taxon-name-part-type="genus" reg="Arthrinium">A.</tp:taxon-name-part><tp:taxon-name-part taxon-name-part-type="species" reg="piptatheri">piptatheri</tp:taxon-name-part></tp:taxon-name></italic><bold>A</bold> colony on <abbrev xmlns:xlink="http://www.w3.org/1999/xlink" xlink:title="malt extract agar" id="ABBRID0EMFDK" xlink:type="simple">MEA</abbrev><bold>B–K</bold> conidiogenous cells giving rise to conidia. Scale bars: 5 µm (<bold>B–K</bold>).</p></caption><graphic xmlns:xlink="http://www.w3.org/1999/xlink" xlink:href="mycokeys-49-015-g012.jpg" position="float" orientation="portrait" xlink:type="simple" id="oo_273954.jpg"/></fig></tp:treatment-sec><tp:treatment-sec><!--Section generated to contain objects referenced in tp:taxon-treatment.--><fig id="F2" position="float" orientation="portrait"><label>Figure 2.</label><caption><p>50% majority rule consensus phylogram obtained in MrBayes from 6750 trees after the analysis of ITS rDNA, 28S rDNA, tef1 and <abbrev xmlns:xlink="http://www.w3.org/1999/xlink" xlink:title="β-tubulin" id="ABBRID0E3DAG" xlink:type="simple">tub2</abbrev> sequences (introns included) of the /sacchari clade. Nodes were annotated if supported by &gt; 70% ML <abbrev xmlns:xlink="http://www.w3.org/1999/xlink" xlink:title="bootstrap proportions" id="ABBRID0EJEAG" xlink:type="simple">BP</abbrev> or &gt; 0.95 bayesian <abbrev xmlns:xlink="http://www.w3.org/1999/xlink" xlink:title="posterior probability" id="ABBRID0ENEAG" xlink:type="simple">PP</abbrev>, but non-significant support values are exceptionally represented inside parentheses. Bold names represent samples sequenced in the present study.</p></caption><graphic xmlns:xlink="http://www.w3.org/1999/xlink" xlink:href="mycokeys-49-015-g002.jpg" position="float" orientation="portrait" xlink:type="simple" id="oo_273944.jpg"/></fig><fig id="F1" position="float" orientation="portrait"><label>Figure 1.</label><caption><p>50% majority rule consensus phylogram obtained in MrBayes from 25725 trees after the analysis of ITS rDNA, 28S rDNA, tef1 and <abbrev xmlns:xlink="http://www.w3.org/1999/xlink" xlink:title="β-tubulin" id="ABBRID0E4CAG" xlink:type="simple">tub2</abbrev> sequences (introns excluded) of the family <tp:taxon-name><tp:taxon-name-part taxon-name-part-type="genus" reg="Apiosporaceae">Apiosporaceae</tp:taxon-name-part></tp:taxon-name>. Nodes were annotated if supported by &gt; 70% ML <abbrev xmlns:xlink="http://www.w3.org/1999/xlink" xlink:title="bootstrap proportions" id="ABBRID0EHDAG" xlink:type="simple">BP</abbrev> or &gt; 0.95 bayesian <abbrev xmlns:xlink="http://www.w3.org/1999/xlink" xlink:title="posterior probability" id="ABBRID0ELDAG" xlink:type="simple">PP</abbrev>, but non-significant support values are exceptionally represented inside parentheses. Bold names represent samples sequenced in the present study.</p></caption><graphic xmlns:xlink="http://www.w3.org/1999/xlink" xlink:href="mycokeys-49-015-g001.jpg" position="float" orientation="portrait" xlink:type="simple" id="oo_273943.jpg"/></fig></tp:treatment-sec><ref-list><ref id="B6"><mixed-citation xmlns:xlink="http://www.w3.org/1999/xlink" xlink:type="simple"><person-group><name name-style="western"><surname>Crous</surname><given-names>PW</given-names></name><name name-style="western"><surname>Groenewald</surname><given-names>JZ</given-names></name></person-group> (<year>2013</year>) <article-title>A phylogenetic re-evaluation of <italic><tp:taxon-name><tp:taxon-name-part taxon-name-part-type="genus">Arthrinium</tp:taxon-name-part></tp:taxon-name></italic>.</article-title><source>IMA Fungus</source><volume>4</volume>: <fpage>133</fpage>–<lpage>154</lpage>. <ext-link xlink:type="simple" ext-link-type="doi" xlink:href="10.5598/imafungus.2013.04.01.13">https://doi.org/10.5598/imafungus.2013.04.01.13</ext-link></mixed-citation></ref></ref-list></tp:taxon-treatment>
