# Supplementary material for: Six new species of Arthrinium from Europe and notes about A.caricicola and other species found in Carex spp. hosts
Source: MycoKeys. 2019 Mar 12;49:15–48. doi: 10.3897/mycokeys.49.32115 (PMC6424953; doi:10.3897/mycokeys.49.32115)
Supplement: XML Treatment for Arthrinium puccinioides [file mycokeys.49.32115-treatment11.xml]

<!DOCTYPE tp:taxon-treatment
  PUBLIC "-//TaxonX//DTD Taxonomic Treatment Publishing DTD v0 20100105//EN" "tax-treatment-NSO.dtd">
<tp:taxon-treatment xmlns:tp="http://www.plazi.org/taxpub"><tp:treatment-meta><kwd-group><label>Taxon classification</label><kwd><named-content xmlns:xlink="http://www.w3.org/1999/xlink" content-type="kingdom">Fungi</named-content></kwd><kwd><named-content xmlns:xlink="http://www.w3.org/1999/xlink" content-type="order">Xylariales</named-content></kwd><kwd><named-content xmlns:xlink="http://www.w3.org/1999/xlink" content-type="family">Apiosporaceae</named-content></kwd></kwd-group><mixed-citation publication-type="journal"><person-group><name><surname>Pintos</surname><given-names>Ángel</given-names></name><name><surname>Alvarado</surname><given-names>Pablo</given-names></name><name><surname>Planas</surname><given-names>Juan</given-names></name><name><surname>Jarling</surname><given-names>Rene</given-names></name></person-group><article-title>Six new species of <italic><tp:taxon-name><tp:taxon-name-part taxon-name-part-type="genus" reg="Arthrinium">Arthrinium</tp:taxon-name-part></tp:taxon-name></italic> from Europe and notes about <italic><tp:taxon-name><tp:taxon-name-part taxon-name-part-type="genus" reg="Arthrinium">A.</tp:taxon-name-part><tp:taxon-name-part taxon-name-part-type="species" reg="caricicola">caricicola</tp:taxon-name-part></tp:taxon-name></italic> and other species found in <italic><tp:taxon-name><tp:taxon-name-part taxon-name-part-type="genus" reg="Carex">Carex</tp:taxon-name-part></tp:taxon-name></italic> spp. hosts</article-title><source>MycoKeys</source><day>12</day><month>3</month><year>2019</year><volume>49</volume><fpage>15</fpage><lpage>48</lpage><pub-id pub-id-type="doi">10.3897/mycokeys.49.32115</pub-id></mixed-citation></tp:treatment-meta><tp:nomenclature><tp:taxon-name>
              <tp:taxon-name-part taxon-name-part-type="genus" reg="Arthrinium">Arthrinium</tp:taxon-name-part>
              <tp:taxon-name-part taxon-name-part-type="species" reg="puccinioides">puccinioides</tp:taxon-name-part>
            </tp:taxon-name><tp:taxon-authority>Kunze &amp; J.C. Schmidt, Mykologische (Leizpig) 2: 103 (1823)</tp:taxon-authority><xref ref-type="fig" rid="F13">Fig. 13</xref><tp:nomenclature-citation-list><tp:nomenclature-citation><tp:taxon-name>
                  <tp:taxon-name-part taxon-name-part-type="genus" reg="Conoplea">Conoplea</tp:taxon-name-part>
                  <tp:taxon-name-part taxon-name-part-type="species" reg="puccinioides">puccinioides</tp:taxon-name-part>
                </tp:taxon-name><comment>DE Candolle, 1905, Flore Francaise, Ed. 3, Tome 2, p.73, ex Mérat, Novuvelle Flore des environs de Paris, 1821, p. 16.</comment></tp:nomenclature-citation><tp:nomenclature-citation><tp:taxon-name>
                  <tp:taxon-name-part taxon-name-part-type="genus" reg="Goniosporium">Goniosporium</tp:taxon-name-part>
                  <tp:taxon-name-part taxon-name-part-type="species" reg="puccinioides">puccinioides</tp:taxon-name-part>
                </tp:taxon-name><comment>(Kunze &amp; J. C.Schmidt) Link, in Willdenow, Sp.pl., Edn 4 6(1): 44 (1824).</comment></tp:nomenclature-citation><tp:nomenclature-citation><tp:taxon-name>
                  <tp:taxon-name-part taxon-name-part-type="genus" reg="Gonatosporium">Gonatosporium</tp:taxon-name-part>
                  <tp:taxon-name-part taxon-name-part-type="species" reg="puccinioides">puccinioides</tp:taxon-name-part>
                </tp:taxon-name><comment>(Kunze &amp; J. C.Schmidt) Corda, Icon. Fung. (Prague) 3:8 (1839).</comment></tp:nomenclature-citation></tp:nomenclature-citation-list></tp:nomenclature><tp:treatment-sec sec-type="description" id="SECID0EGIDK"><title>Description.</title><p>Asexual morph: <italic>Mycelium</italic> consisting on smooth hyaline, branched, septate hyphae measuring 1.5–5 µm in diameter. <italic>Colonies</italic> are small, rounded or ovoid, dark brown, 50–400 µm in diameter. <italic>Conidiophore mother cells</italic> subspherical, lageniform or barrel-shaped, 4–5 × 3–5 µm (<italic>n</italic> = 30). <italic>Conidiophores</italic> cylindrical, straight or flexuous, septate, hyaline excepting for the thick brown or dark brown transversal septa, 20–140 × 3–4 µm (<italic>n</italic> = 30). <italic>Conidiogenous cells</italic> cylindrical, occurring between the conidiophore septa, 0.9–1.8 µm. <italic>Conidia</italic> dark brown, smooth, polygonal with rounded angles to hemispherical, measuring (8–)9–11(–12) × 8–9 µm, with one or two concentric pale rings. <italic>Sterile cells</italic> spherical, triangular or polygonal, with refractive bodies inside, paler than conidia, 6–9 µm in diameter. <italic>Culture characteristics</italic> colonies flat spreading on <abbrev xmlns:xlink="http://www.w3.org/1999/xlink" xlink:title="malt extract agar" id="ABBRID0EAJDK" xlink:type="simple">MEA</abbrev> 2%, with moderate aerial mycelium, reverse whitish, no esporulate on culture.</p></tp:treatment-sec><tp:treatment-sec sec-type="notes" id="SECID0EEJDK"><title>Notes.</title><p><italic><tp:taxon-name><tp:taxon-name-part taxon-name-part-type="genus" reg="Arthrinium">Arthrinium</tp:taxon-name-part><tp:taxon-name-part taxon-name-part-type="species" reg="puccinioides">puccinioides</tp:taxon-name-part></tp:taxon-name></italic> is the only species of <italic><tp:taxon-name><tp:taxon-name-part taxon-name-part-type="genus" reg="Arthrinium">Arthrinium</tp:taxon-name-part></tp:taxon-name></italic> with polygonal conida. It shows a genetic relationship with other species found in <italic><tp:taxon-name><tp:taxon-name-part taxon-name-part-type="genus" reg="Carex">Carex</tp:taxon-name-part></tp:taxon-name></italic> sp. hosts, such as <italic><tp:taxon-name><tp:taxon-name-part taxon-name-part-type="genus" reg="Arthrinium">A.</tp:taxon-name-part><tp:taxon-name-part taxon-name-part-type="species" reg="caricicola">caricicola</tp:taxon-name-part></tp:taxon-name></italic>, <tp:taxon-name><tp:taxon-name-part taxon-name-part-type="genus" reg="Arthrinium">A.</tp:taxon-name-part><tp:taxon-name-part taxon-name-part-type="species" reg="curvatum">curvatum</tp:taxon-name-part><tp:taxon-name-part taxon-name-part-type="infraspecific-rank">var.</tp:taxon-name-part><tp:taxon-name-part taxon-name-part-type="variety" reg="minus">minus</tp:taxon-name-part></tp:taxon-name>, <italic><tp:taxon-name><tp:taxon-name-part taxon-name-part-type="genus" reg="Arthrinium">A.</tp:taxon-name-part><tp:taxon-name-part taxon-name-part-type="species" reg="japonicum">japonicum</tp:taxon-name-part></tp:taxon-name></italic> or <italic><tp:taxon-name><tp:taxon-name-part taxon-name-part-type="genus" reg="Arthrinium">A.</tp:taxon-name-part><tp:taxon-name-part taxon-name-part-type="species" reg="sporophleum">sporophleum</tp:taxon-name-part></tp:taxon-name></italic>. The present sample fits the original description of <italic><tp:taxon-name><tp:taxon-name-part taxon-name-part-type="genus" reg="Arthrinium">A.</tp:taxon-name-part><tp:taxon-name-part taxon-name-part-type="species" reg="puccinioides">puccinioides</tp:taxon-name-part></tp:taxon-name></italic> by <xref ref-type="bibr" rid="B29">Kunze and Schmidt (1823)</xref> as well as those by <xref ref-type="bibr" rid="B11">Ellis et al. (1951)</xref>, <xref ref-type="bibr" rid="B13">Ellis (1965)</xref>, and Scheuer (1996).</p></tp:treatment-sec><tp:treatment-sec sec-type="material" id="SECID0EIMDK"><title>Specimens examined.</title><p>Germany: <italic>Berlin</italic>: Köpenick, Stellingdamm, on dead leaves of <italic><tp:taxon-name><tp:taxon-name-part taxon-name-part-type="genus" reg="Carex">Carex</tp:taxon-name-part><tp:taxon-name-part taxon-name-part-type="species" reg="arenaria">arenaria</tp:taxon-name-part></tp:taxon-name></italic>, 26 April 2017, <italic>R. Jarling</italic> (MA-Fungi 91746, <ext-link xmlns:xlink="http://www.w3.org/1999/xlink" ext-link-type="gen" xlink:href="AP26418" xlink:type="simple">AP26418</ext-link>).</p><fig id="F13" position="float" orientation="portrait"><label>Figure 13.</label><caption><p><italic><tp:taxon-name><tp:taxon-name-part taxon-name-part-type="genus" reg="Arthrinium">A.</tp:taxon-name-part><tp:taxon-name-part taxon-name-part-type="species" reg="puccinioides">puccinioides</tp:taxon-name-part></tp:taxon-name></italic><bold>A</bold> colony on host <bold>B</bold> colony on <abbrev xmlns:xlink="http://www.w3.org/1999/xlink" xlink:title="malt extract agar" id="ABBRID0EZNDK" xlink:type="simple">MEA</abbrev><bold>C</bold> conidiophore mother cell <bold>D–F</bold> conidiophore bearing conidia <bold>G–H</bold> conidia in side view. Scale bars: 100 µm (<bold>A</bold>); 5 µm (<bold>C–H</bold>).</p></caption><graphic xmlns:xlink="http://www.w3.org/1999/xlink" xlink:href="mycokeys-49-015-g013.jpg" position="float" orientation="portrait" xlink:type="simple" id="oo_273955.jpg"/></fig></tp:treatment-sec><ref-list><ref id="B29"><mixed-citation xmlns:xlink="http://www.w3.org/1999/xlink" xlink:type="simple"><person-group><name name-style="western"><surname>Kunze</surname><given-names>G</given-names></name><name name-style="western"><surname>Schmidt</surname><given-names>JC</given-names></name></person-group> (<year>1823</year>) <source>Mykologische Hefte. 2.</source><publisher-name>Vossische Buchhandlung</publisher-name>, <publisher-loc>Leipzig</publisher-loc>, <size units="page">176 pp</size>.</mixed-citation></ref><ref id="B11"><mixed-citation xmlns:xlink="http://www.w3.org/1999/xlink" xlink:type="simple"><person-group><name name-style="western"><surname>Ellis</surname><given-names>MB</given-names></name><name name-style="western"><surname>Ellis</surname><given-names>EA</given-names></name><name name-style="western"><surname>Ellis</surname><given-names>JP</given-names></name></person-group> (<year>1951</year>) <article-title>British marsh and fen fungi. II.</article-title><source>Transactions of the British Mycological Society</source><volume>34</volume>: <fpage>497</fpage>–<lpage>514</lpage>. <ext-link xlink:type="simple" ext-link-type="doi" xlink:href="10.1016/S0007-1536(51)80034-2">https://doi.org/10.1016/S0007-1536(51)80034-2</ext-link></mixed-citation></ref><ref id="B13"><mixed-citation xmlns:xlink="http://www.w3.org/1999/xlink" xlink:type="simple"><person-group><name name-style="western"><surname>Ellis</surname><given-names>MB</given-names></name></person-group> (<year>1965</year>) <article-title>Dematiaceous <italic><tp:taxon-name><tp:taxon-name-part taxon-name-part-type="genus">Hyphomycetes</tp:taxon-name-part></tp:taxon-name></italic>. VI.</article-title><source>Mycological Papers</source><volume>103</volume>: <fpage>1</fpage>–<lpage>46</lpage>.</mixed-citation></ref></ref-list></tp:taxon-treatment>
