# Supplementary material for: Six new species of Arthrinium from Europe and notes about A.caricicola and other species found in Carex spp. hosts
Source: MycoKeys. 2019 Mar 12;49:15–48. doi: 10.3897/mycokeys.49.32115 (PMC6424953; doi:10.3897/mycokeys.49.32115)
Supplement: XML Treatment for Arthrinium sporophleum [file mycokeys.49.32115-treatment12.xml]

<!DOCTYPE tp:taxon-treatment
  PUBLIC "-//TaxonX//DTD Taxonomic Treatment Publishing DTD v0 20100105//EN" "tax-treatment-NSO.dtd">
<tp:taxon-treatment xmlns:tp="http://www.plazi.org/taxpub"><tp:treatment-meta><kwd-group><label>Taxon classification</label><kwd><named-content xmlns:xlink="http://www.w3.org/1999/xlink" content-type="kingdom">Fungi</named-content></kwd><kwd><named-content xmlns:xlink="http://www.w3.org/1999/xlink" content-type="order">Xylariales</named-content></kwd><kwd><named-content xmlns:xlink="http://www.w3.org/1999/xlink" content-type="family">Apiosporaceae</named-content></kwd></kwd-group><mixed-citation publication-type="journal"><person-group><name><surname>Pintos</surname><given-names>Ángel</given-names></name><name><surname>Alvarado</surname><given-names>Pablo</given-names></name><name><surname>Planas</surname><given-names>Juan</given-names></name><name><surname>Jarling</surname><given-names>Rene</given-names></name></person-group><article-title>Six new species of <italic><tp:taxon-name><tp:taxon-name-part taxon-name-part-type="genus" reg="Arthrinium">Arthrinium</tp:taxon-name-part></tp:taxon-name></italic> from Europe and notes about <italic><tp:taxon-name><tp:taxon-name-part taxon-name-part-type="genus" reg="Arthrinium">A.</tp:taxon-name-part><tp:taxon-name-part taxon-name-part-type="species" reg="caricicola">caricicola</tp:taxon-name-part></tp:taxon-name></italic> and other species found in <italic><tp:taxon-name><tp:taxon-name-part taxon-name-part-type="genus" reg="Carex">Carex</tp:taxon-name-part></tp:taxon-name></italic> spp. hosts</article-title><source>MycoKeys</source><day>12</day><month>3</month><year>2019</year><volume>49</volume><fpage>15</fpage><lpage>48</lpage><pub-id pub-id-type="doi">10.3897/mycokeys.49.32115</pub-id></mixed-citation></tp:treatment-meta><tp:nomenclature><tp:taxon-name>
              <tp:taxon-name-part taxon-name-part-type="genus" reg="Arthrinium">Arthrinium</tp:taxon-name-part>
              <tp:taxon-name-part taxon-name-part-type="species" reg="sporophleum">sporophleum</tp:taxon-name-part>
            </tp:taxon-name><tp:taxon-authority>Kunze, 1823, in Kunze &amp; Schmidt's Mykologische Hefte, 2, p. 104; Fries, 1832, Systema Mycol., 3, p. 377</tp:taxon-authority><xref ref-type="fig" rid="F14">Fig. 14</xref><tp:nomenclature-citation-list><tp:nomenclature-citation><tp:taxon-name>
                  <tp:taxon-name-part taxon-name-part-type="genus" reg="Sporophleum">Sporophleum</tp:taxon-name-part>
                  <tp:taxon-name-part taxon-name-part-type="species" reg="gramineum">gramineum</tp:taxon-name-part>
                </tp:taxon-name><comment>Nees, 1824, apud Link in Linne, Species Plantarum, ed. 4 (Willdenow's), 6, 1, p. 45.</comment></tp:nomenclature-citation><tp:nomenclature-citation><tp:taxon-name>
                  <tp:taxon-name-part taxon-name-part-type="genus" reg="Torula">Torula</tp:taxon-name-part>
                  <tp:taxon-name-part taxon-name-part-type="species" reg="eriophori">eriophori</tp:taxon-name-part>
                </tp:taxon-name><comment>Berkeley, 1836, <tp:taxon-name><tp:taxon-name-part taxon-name-part-type="kingdom">Fungi</tp:taxon-name-part></tp:taxon-name> in J. E. Smith's English Flora, 5 (2), p. 359.</comment></tp:nomenclature-citation><tp:nomenclature-citation><tp:taxon-name>
                  <tp:taxon-name-part taxon-name-part-type="genus" reg="Arthrinium">Arthrinium</tp:taxon-name-part>
                  <tp:taxon-name-part taxon-name-part-type="species" reg="sporophleoides">sporophleoides</tp:taxon-name-part>
                </tp:taxon-name><comment>Fuckel, Jb. nassau. Ver. Naturk. 27–28: 78 (1874) [1873–74]</comment></tp:nomenclature-citation></tp:nomenclature-citation-list></tp:nomenclature><tp:treatment-sec sec-type="description" id="SECID0E6QDK"><title>Description.</title><p>Asexual morph: <italic>Mycelium</italic> consisting on smooth hyaline branched hyphae, 2–5 µm in diameter. <italic>Colonies</italic> oval to irregular, dark blakish brown, 300–1200 × 150–650 µm. <italic>Conidiophore mother cells</italic> sub-cylindrical, hyaline to pale brown, measuring 5–7 × 5–7 µm (<italic>n</italic> = 20). <italic>Conidiophores</italic> straight to flexuous, cylindrical, hyaline except for the thick brown to dark brown transversal septa, 30–130 × 2–4 µm (<italic>n</italic> = 20). <italic>Conidia</italic> brown, smooth, lemon-shaped in face view, measuring (10–)11–14(–15) × (5–)6–8(–9) µm (<italic>n</italic> = 45), triangular with the outer edge curved and rounded angles in side view, measuring 5–8 µm thick. <italic>Sterile cells</italic> paler than conidia, subspherical or triangular, 5–8 µm wide. <italic>Culture characteristics</italic>: on <abbrev xmlns:xlink="http://www.w3.org/1999/xlink" xlink:title="malt extract agar" id="ABBRID0EZRDK" xlink:type="simple">MEA</abbrev> 2% colonies cottony, white with grey patches, reverse pale grey.</p></tp:treatment-sec><tp:treatment-sec sec-type="notes" id="SECID0E4RDK"><title>Notes.</title><p><italic><tp:taxon-name><tp:taxon-name-part taxon-name-part-type="genus" reg="Arthrinium">Arthrinium</tp:taxon-name-part><tp:taxon-name-part taxon-name-part-type="species" reg="sporophleum">sporophleum</tp:taxon-name-part></tp:taxon-name></italic> is the only species of <italic><tp:taxon-name><tp:taxon-name-part taxon-name-part-type="genus" reg="Arthrinium">Arthrinium</tp:taxon-name-part></tp:taxon-name></italic> with lemon-shaped conidia. Kunze (1823) considered that <italic><tp:taxon-name><tp:taxon-name-part taxon-name-part-type="genus" reg="Sporophleum">Sporophleum</tp:taxon-name-part><tp:taxon-name-part taxon-name-part-type="species" reg="gramineum">gramineum</tp:taxon-name-part></tp:taxon-name></italic> represents a synonym of this species, and <xref ref-type="bibr" rid="B5">Cooke (1954)</xref> considered <italic><tp:taxon-name><tp:taxon-name-part taxon-name-part-type="genus" reg="Arthrinium">A.</tp:taxon-name-part><tp:taxon-name-part taxon-name-part-type="species" reg="sporophleoides">sporophleoides</tp:taxon-name-part></tp:taxon-name></italic> Fuckel a synonym of this species too. The only sample analyzed in the present work fits the descriptions of this species by Kunze (1823), <xref ref-type="bibr" rid="B11">Ellis et al. (1951)</xref>, <xref ref-type="bibr" rid="B13">Ellis (1965)</xref> and Scheuer (1996). This sample was found in <italic><tp:taxon-name><tp:taxon-name-part taxon-name-part-type="genus" reg="Juncus">Juncus</tp:taxon-name-part></tp:taxon-name></italic> sp., but this remarkable species has been often reported from <italic><tp:taxon-name><tp:taxon-name-part taxon-name-part-type="genus" reg="Carex">Carex</tp:taxon-name-part></tp:taxon-name></italic> sp. hosts (<xref ref-type="bibr" rid="B13">Ellis 1965</xref>). Interestingly, other species occurring in <italic><tp:taxon-name><tp:taxon-name-part taxon-name-part-type="genus" reg="Carex">Carex</tp:taxon-name-part></tp:taxon-name></italic> sp. present also conidia with unusual shapes, e.g. <italic><tp:taxon-name><tp:taxon-name-part taxon-name-part-type="genus" reg="Arthrinium">A.</tp:taxon-name-part><tp:taxon-name-part taxon-name-part-type="species" reg="puccinioides">puccinioides</tp:taxon-name-part></tp:taxon-name></italic> (polygonal), <tp:taxon-name><tp:taxon-name-part taxon-name-part-type="genus" reg="Arthrinium">A.</tp:taxon-name-part><tp:taxon-name-part taxon-name-part-type="species" reg="curvatum">curvatum</tp:taxon-name-part><tp:taxon-name-part taxon-name-part-type="infraspecific-rank">var.</tp:taxon-name-part><tp:taxon-name-part taxon-name-part-type="variety" reg="minus">minus</tp:taxon-name-part></tp:taxon-name> (curved), and <italic><tp:taxon-name><tp:taxon-name-part taxon-name-part-type="genus" reg="Arthrinium">A.</tp:taxon-name-part><tp:taxon-name-part taxon-name-part-type="species" reg="caricicola">caricicola</tp:taxon-name-part></tp:taxon-name></italic> or <italic><tp:taxon-name><tp:taxon-name-part taxon-name-part-type="genus" reg="Arthrinium">A.</tp:taxon-name-part><tp:taxon-name-part taxon-name-part-type="species" reg="japonicum">japonicum</tp:taxon-name-part></tp:taxon-name></italic> (fusiform).</p></tp:treatment-sec><tp:treatment-sec sec-type="material" id="SECID0ECWDK"><title>Specimens examined.</title><p>Spain: Balearic Islands: Mallorca, Escorca, on dead leaves of <italic><tp:taxon-name><tp:taxon-name-part taxon-name-part-type="genus" reg="Juncus">Juncus</tp:taxon-name-part></tp:taxon-name></italic> sp., 21 Feb. 2018, <italic>A. Pintos 21218</italic> (MA-Fungi 91749).</p></tp:treatment-sec><tp:treatment-sec sec-type="Other specimens studied" id="SECID0EWWDK"><title>Other specimens studied.</title><p><bold><italic><tp:taxon-name><tp:taxon-name-part taxon-name-part-type="genus" reg="Arthrinium">Arthrinium</tp:taxon-name-part><tp:taxon-name-part taxon-name-part-type="species" reg="arundinis">arundinis</tp:taxon-name-part></tp:taxon-name></italic></bold>: Spain: Galicia: Santiago de Compostela, city garden, culms of <italic><tp:taxon-name><tp:taxon-name-part taxon-name-part-type="genus" reg="Bambusa">Bambusa</tp:taxon-name-part></tp:taxon-name></italic> sp., 11 Jan. 2018, <italic>A. Pintos 11118A</italic> (MA-Fungi 91722). <bold><italic><tp:taxon-name><tp:taxon-name-part taxon-name-part-type="genus" reg="Arthrinium">Arthrinium</tp:taxon-name-part><tp:taxon-name-part taxon-name-part-type="species" reg="phragmitis">phragmitis</tp:taxon-name-part></tp:taxon-name></italic></bold>: Spain: Balearic Islands: Mallorca, Esporles, on dead culms of <italic><tp:taxon-name><tp:taxon-name-part taxon-name-part-type="genus" reg="Arundo">Arundo</tp:taxon-name-part><tp:taxon-name-part taxon-name-part-type="species" reg="donax">donax</tp:taxon-name-part></tp:taxon-name></italic>, 29 July 2017, <italic>A. Pintos</italic> (MA-Fungi 91744, AP29717A). Ibidem., on dead stem of <italic><tp:taxon-name><tp:taxon-name-part taxon-name-part-type="genus" reg="Phragmites">Phragmites</tp:taxon-name-part><tp:taxon-name-part taxon-name-part-type="species" reg="australis">australis</tp:taxon-name-part></tp:taxon-name></italic>, 3 Feb. 2018, <italic>A. Pintos</italic> (MA-Fungi 91743, AP3218). Jardin Botanico de Soller, on dead culms of <italic><tp:taxon-name><tp:taxon-name-part taxon-name-part-type="genus" reg="Arundo">Arundo</tp:taxon-name-part><tp:taxon-name-part taxon-name-part-type="species" reg="donax">donax</tp:taxon-name-part></tp:taxon-name></italic>, 24 Oct. 2017, <italic>A. Pintos</italic> (MA-Fungi 91742, AP2410172A). Puigpunyent, on dead culms of <italic><tp:taxon-name><tp:taxon-name-part taxon-name-part-type="genus" reg="Phragmites">Phragmites</tp:taxon-name-part><tp:taxon-name-part taxon-name-part-type="species" reg="australis">australis</tp:taxon-name-part></tp:taxon-name></italic>, 28 Dec. 2017, <italic>A. Pintos</italic> (MA-Fungi 91741, AP281217A1). <bold><italic><tp:taxon-name><tp:taxon-name-part taxon-name-part-type="genus" reg="Arthrinium">Arthrinium</tp:taxon-name-part><tp:taxon-name-part taxon-name-part-type="species" reg="rasikravindrii">rasikravindrii</tp:taxon-name-part></tp:taxon-name></italic></bold>: Spain: <italic>Balearic Islands</italic>: Mallorca, Esporlas, on dead culms of <italic><tp:taxon-name><tp:taxon-name-part taxon-name-part-type="genus" reg="Phyllostachys">Phyllostachys</tp:taxon-name-part><tp:taxon-name-part taxon-name-part-type="species" reg="aurea">aurea</tp:taxon-name-part></tp:taxon-name></italic>, 8 Aug. 2017, <italic>A. Pintos</italic> (MA-Fungi 91747, AP8817). Jardin Botanico de Soller, on dead culms of <italic><tp:taxon-name><tp:taxon-name-part taxon-name-part-type="genus" reg="Bambusa">Bambusa</tp:taxon-name-part></tp:taxon-name></italic> sp., 24 Oct. 2017, <italic>A. Pintos</italic> (AP2420171). Soller, on dead culms of <italic><tp:taxon-name><tp:taxon-name-part taxon-name-part-type="genus" reg="Phyllostachys">Phyllostachys</tp:taxon-name-part><tp:taxon-name-part taxon-name-part-type="species" reg="aurea">aurea</tp:taxon-name-part></tp:taxon-name></italic>, 10 Apr. 2018, <italic>A. Pintos</italic> (MA-Fungi 91748, <ext-link xmlns:xlink="http://www.w3.org/1999/xlink" ext-link-type="gen" xlink:href="AP10418" xlink:type="simple">AP10418</ext-link>).</p><fig id="F14" position="float" orientation="portrait"><label>Figure 14.</label><caption><p><italic><tp:taxon-name><tp:taxon-name-part taxon-name-part-type="genus" reg="Arthrinium">A.</tp:taxon-name-part><tp:taxon-name-part taxon-name-part-type="species" reg="sporophleum">sporophleum</tp:taxon-name-part></tp:taxon-name></italic><bold>A</bold> colony on host <bold>B</bold> conidiophore mother cells <bold>C–E</bold> conidiophore mother cells with conidiophore bearing conidia, <bold>F</bold> with sterile cell <bold>F–H</bold> conidia <bold>I</bold> colony on <abbrev xmlns:xlink="http://www.w3.org/1999/xlink" xlink:title="malt extract agar" id="ABBRID0EG4DK" xlink:type="simple">MEA</abbrev>. Scale bars: 100 µm (<bold>A</bold>); 5 µm (<bold>B–H</bold>).</p></caption><graphic xmlns:xlink="http://www.w3.org/1999/xlink" xlink:href="mycokeys-49-015-g014.jpg" position="float" orientation="portrait" xlink:type="simple" id="oo_273956.jpg"/></fig></tp:treatment-sec><ref-list><ref id="B5"><mixed-citation xmlns:xlink="http://www.w3.org/1999/xlink" xlink:type="simple"><person-group><name name-style="western"><surname>Cooke</surname><given-names>WB</given-names></name></person-group> (<year>1954</year>) The gennus <italic><tp:taxon-name><tp:taxon-name-part taxon-name-part-type="genus">Arthrinium</tp:taxon-name-part></tp:taxon-name></italic>. Mycologia 46 (6) 815–822. <ext-link xlink:type="simple" ext-link-type="doi" xlink:href="10.1080/00275514.1954.12024418">https://doi.org/10.1080/00275514.1954.12024418</ext-link></mixed-citation></ref><ref id="B11"><mixed-citation xmlns:xlink="http://www.w3.org/1999/xlink" xlink:type="simple"><person-group><name name-style="western"><surname>Ellis</surname><given-names>MB</given-names></name><name name-style="western"><surname>Ellis</surname><given-names>EA</given-names></name><name name-style="western"><surname>Ellis</surname><given-names>JP</given-names></name></person-group> (<year>1951</year>) <article-title>British marsh and fen fungi. II.</article-title><source>Transactions of the British Mycological Society</source><volume>34</volume>: <fpage>497</fpage>–<lpage>514</lpage>. <ext-link xlink:type="simple" ext-link-type="doi" xlink:href="10.1016/S0007-1536(51)80034-2">https://doi.org/10.1016/S0007-1536(51)80034-2</ext-link></mixed-citation></ref><ref id="B13"><mixed-citation xmlns:xlink="http://www.w3.org/1999/xlink" xlink:type="simple"><person-group><name name-style="western"><surname>Ellis</surname><given-names>MB</given-names></name></person-group> (<year>1965</year>) <article-title>Dematiaceous <italic><tp:taxon-name><tp:taxon-name-part taxon-name-part-type="genus">Hyphomycetes</tp:taxon-name-part></tp:taxon-name></italic>. VI.</article-title><source>Mycological Papers</source><volume>103</volume>: <fpage>1</fpage>–<lpage>46</lpage>.</mixed-citation></ref></ref-list></tp:taxon-treatment>
